# Supplementary material for: Comparative Transcriptomics Analysis of the Symbiotic Germination of D. officinale (Orchidaceae) With Emphasis on Plant Cell Wall Modification and Cell Wall-Degrading Enzymes
Source: Front Plant Sci. 2022 May 6;13:880600. doi: 10.3389/fpls.2022.880600 (PMC9120867; doi:10.3389/fpls.2022.880600)
Supplement: Supplementary Table S1 — Functional classification of 452 upregulated expressed plant genes across various symbiotic germination stages of D.officinale inoculated with Tulasnella sp. or Serendipita sp. [file Table_1.XLSX]

## Sheet: sheet
Table S1 452 upregulated plant genes across various symbiotic germination stage of D.officinale inoculated with Tulasnellasp. or Serendipitasp.
	Gene ID	Pfam	KEGG(KO,pathway,description)	GO(GO_term,class,description)	Description
Cluster I	LOC110095515	PF05577,Serine carboxypeptidase S28	K01285,ko04974,PRCP,Protein digestion and absorption;K01285,ko04614,PRCP,Renin-angiotensin system	GO:0008236,molecular_function,serine-type peptidase activity;GO:0006508,biological_process,proteolysis	lysosomal Pro-X carboxypeptidase
	LOC110111745	-	-	GO:0008236,molecular_function,serine-type peptidase activity;GO:0006508,biological_process,proteolysis;GO:0016787,molecular_function,hydrolase activity;GO:0004252,molecular_function,serine-type endopeptidase activity;GO:0008233,molecular_function,peptidase activity	cucumisin-like
	LOC110116698	-	-	-	methylesterase 3-like
	LOC110097332	PF01061,ABC-2 type transporter;PF00005,ABC transporter;PF14510,ABC-transporter extracellular N-terminal;PF08370,Plant PDR ABC transporter associated	-	GO:0000166,molecular_function,nucleotide binding;GO:0016887,molecular_function,ATPase activity;GO:0005524,molecular_function,ATP binding;GO:0016021,cellular_component,integral component of membrane;GO:0016020,cellular_component,membrane	ABC transporter G family member 44-like
	LOC110104400	PF00582,Universal stress protein family	-	GO:0006950,biological_process,response to stress	uncharacterized protein LOC110104400
	LOC110103175	PF00264,Common central domain of tyrosinase;PF12142,Polyphenol oxidase middle domain;PF12143,Protein of unknown function (DUF_B2219)	K00422,ko00950,E1.10.3.1,Isoquinoline alkaloid biosynthesis;K00422,ko00350,E1.10.3.1,Tyrosine metabolism	GO:0004097,molecular_function,catechol oxidase activity;GO:0046148,biological_process,pigment biosynthetic process;GO:0046872,molecular_function,metal ion binding;GO:0016491,molecular_function,oxidoreductase activity;GO:0008152,biological_process,metabolic process;GO:0055114,biological_process,oxidation-reduction process	polyphenol oxidase A1, chloroplastic-like
	LOC110114682	-	K09833,ko00130,HPT, HGGT, ubiA,Ubiquinone and other terpenoid-quinone biosynthesis	GO:0016020,cellular_component,membrane;GO:0016740,molecular_function,transferase activity;GO:0016021,cellular_component,integral component of membrane;GO:0016765,molecular_function,transferase activity, transferring alkyl or aryl (other than methyl) groups	probable homogentisate phytyltransferase 1, chloroplastic
	LOC110109802	-	-	GO:0008236,molecular_function,serine-type peptidase activity;GO:0006508,biological_process,proteolysis;GO:0016787,molecular_function,hydrolase activity;GO:0004252,molecular_function,serine-type endopeptidase activity;GO:0008233,molecular_function,peptidase activity	cucumisin-like, partial
	LOC110111465	-	-	GO:0016705,molecular_function,oxidoreductase activity, acting on paired donors, with incorporation or reduction of molecular oxygen;GO:0005506,molecular_function,iron ion binding;GO:0016020,cellular_component,membrane;GO:0055114,biological_process,oxidation-reduction process;GO:0020037,molecular_function,heme binding;GO:0016021,cellular_component,integral component of membrane	premnaspirodiene oxygenase-like
	LOC110115194	PF00704,lycosyl hydrolases family 18	K01183,ko00520,Amino sugar and nucleotide sugar metabolism	GO:0004553,molecular_function,hydrolase activity, hydrolyzing O-glycosyl compounds;GO:0005975,biological_process,carbohydrate metabolic process;GO:0016798,molecular_function,hydrolase activity, acting on glycosyl bonds;GO:0016787,molecular_function,hydrolase activity;GO:0008152,biological_process,metabolic process	acidic endochitinase-like, partial
	LOC110110796	-	-	-	putative ripening-related protein 2
	LOC110094657	PF00230,Major intrinsic protein	-	GO:0055085,biological_process,transmembrane transport;GO:0015267,molecular_function,channel activity;GO:0016021,cellular_component,integral component of membrane;GO:0016020,cellular_component,membrane	nodulin-26-like
	LOC110099831	PF00704,lycosyl hydrolases family 18	K01183,ko00520,Amino sugar and nucleotide sugar metabolism	GO:0016798,molecular_function,hydrolase activity, acting on glycosyl bonds;GO:0005975,biological_process,carbohydrate metabolic process;GO:0016787,molecular_function,hydrolase activity;GO:0004553,molecular_function,hydrolase activity, hydrolyzing O-glycosyl compounds;GO:0004568,molecular_function,chitinase activity;GO:0006032,biological_process,chitin catabolic process;GO:0008152,biological_proce…	hevamine-A-like
	LOC110111592	-	-	GO:0016021,cellular_component,integral component of membrane;GO:0016020,cellular_component,membrane	E3 ubiquitin-protein ligase ATL4-like
	LOC110093459	PF03083,Sugar efflux transporter for intercellular exchange	-	GO:0016021,cellular_component,integral component of membrane;GO:0008643,biological_process,carbohydrate transport;GO:0016020,cellular_component,membrane	bidirectional sugar transporter SWEET6b-like
	LOC110108161	PF13833,-hand domain pair	K13448,ko04626,Plant-pathogen interaction	GO:0005509,molecular_function,calcium ion binding	putative calcium-binding protein CML23
	LOC110101558	PF03514,RAS domain family	-	GO:0006355,biological_process,regulation of transcription, DNA-templated;GO:0006351,biological_process,transcription, DNA-templated	nodulation-signaling pathway 2 protein-like
	LOC110097573	-
	LOC110095517	PF13639,Ring finger domain	-	GO:0016021,cellular_component,integral component of membrane;GO:0016020,cellular_component,membrane	RING-H2 finger protein ATL74-like
	LOC110108424	PF13639,Ring finger domain	-	GO:0016021,cellular_component,integral component of membrane;GO:0016020,cellular_component,membrane	RING-H2 finger protein ATL79-like
	LOC110116360	PF06813,Nodulin-like	-	GO:0016021,cellular_component,integral component of membrane;GO:0016020,cellular_component,membrane	protein NUCLEAR FUSION DEFECTIVE 4-like, partial
	LOC110108080	PF03171,2OG-Fe(II) oxygenase superfamily;PF14226,non-haem dioxygenase in morphine synthesis N-terminal	K04125,ko00904,E1.14.11.13,Diterpenoid biosynthesis	GO:0055114,biological_process,oxidation-reduction process;GO:0016491,molecular_function,oxidoreductase activity;GO:0051213,molecular_function,dioxygenase activity;GO:0046872,molecular_function,metal ion binding	gibberellin 2-beta-dioxygenase 8-like
	LOC114578927	PF00704,lycosyl hydrolases family 18	-	GO:0016798,molecular_function,hydrolase activity, acting on glycosyl bonds;GO:0005975,biological_process,carbohydrate metabolic process;GO:0004553,molecular_function,hydrolase activity, hydrolyzing O-glycosyl compounds;GO:0016787,molecular_function,hydrolase activity;GO:0008152,biological_process,metabolic process	chitinase 2-like
	LOC114581367	PF03083,Sugar efflux transporter for intercellular exchange	-	GO:0005886,cellular_component,plasma membrane;GO:0016021,cellular_component,integral component of membrane;GO:0008643,biological_process,carbohydrate transport;GO:0016020,cellular_component,membrane	bidirectional sugar transporter SWEET4-like
	LOC110098556	-	-	GO:0006355,biological_process,regulation of transcription, DNA-templated;GO:0003677,molecular_function,DNA binding;GO:0005634,cellular_component,nucleus;GO:0006351,biological_process,transcription, DNA-templated	NAC domain-containing protein 67-like
	LOC110092981	PF00481,Protein phosphatase 2C	-	GO:0016787,molecular_function,hydrolase activity;GO:0004721,molecular_function,phosphoprotein phosphatase activity;GO:0043169,molecular_function,cation binding;GO:0003824,molecular_function,catalytic activity;GO:0046872,molecular_function,metal ion binding;GO:0006470,biological_process,protein dephosphorylation;GO:0016020,cellular_component,membrane;GO:0016021,cellular_component,integral componen…	probable protein phosphatase 2C 77
	LOC110098928	-	-	GO:0006869,biological_process,lipid transport;GO:0008289,molecular_function,lipid binding	non-specific lipid-transfer protein-like protein At2g13820
	LOC110099930	PF16913,Purine nucleobase transmembrane transport	-	GO:0005215,molecular_function,transporter activity;GO:0016021,cellular_component,integral component of membrane;GO:0016020,cellular_component,membrane	purine permease 3-like
	LOC110108003	PF01566,Natural resistance-associated macrophage protein	-	GO:0030001,biological_process,metal ion transport;GO:0016020,cellular_component,membrane;GO:0016021,cellular_component,integral component of membrane;GO:0046873,molecular_function,metal ion transmembrane transporter activity	metal transporter Nramp5-like isoform X1
	LOC110105014	PF03171,2OG-Fe(II) oxygenase superfamily;PF14226,non-haem dioxygenase in morphine synthesis N-terminal	-	GO:0055114,biological_process,oxidation-reduction process;GO:0016491,molecular_function,oxidoreductase activity;GO:0046872,molecular_function,metal ion binding	gibberellin 20 oxidase 1-D-like
	LOC110092197	PF00149,Calcineurin-like phosphoesterase;PF16656,Purple acid Phosphatase, N-terminal domain;PF14008,Iron/zinc purple acid phosphatase-like protein C	-	GO:0003993,molecular_function,acid phosphatase activity;GO:0016787,molecular_function,hydrolase activity;GO:0046872,molecular_function,metal ion binding;GO:0016311,biological_process,dephosphorylation	probable inactive purple acid phosphatase 27
	LOC110101794	PF00149,Calcineurin-like phosphoesterase;PF16656,Purple acid Phosphatase, N-terminal domain;PF14008,Iron/zinc purple acid phosphatase-like protein C	-	GO:0016311,biological_process,dephosphorylation;GO:0016787,molecular_function,hydrolase activity;GO:0046872,molecular_function,metal ion binding;GO:0003993,molecular_function,acid phosphatase activity	uncharacterized protein LOC110101794
	LOC110102145	-	K17912,ko00906,CCD7,Carotenoid biosynthesis	GO:0055114,biological_process,oxidation-reduction process;GO:0016702,molecular_function,oxidoreductase activity, acting on single donors with incorporation of molecular oxygen, incorporation of two atoms of oxygen;GO:0051213,molecular_function,dioxygenase activity;GO:0046872,molecular_function,metal ion binding	carotenoid cleavage dioxygenase 7, chloroplastic
	LOC110095674	-	K01285,ko04974,PRCP,Protein digestion and absorption;K01285,ko04614,PRCP,Renin-angiotensin system	GO:0008236,molecular_function,serine-type peptidase activity;GO:0006508,biological_process,proteolysis;GO:0004180,molecular_function,carboxypeptidase activity	lysosomal Pro-X carboxypeptidase-like
	LOC110114871	PF13578,Methyltransferase domain;PF01596,O-methyltransferase	-	GO:0032259,biological_process,methylation;GO:0008168,molecular_function,methyltransferase activity;GO:0016740,molecular_function,transferase activity;GO:0008171,molecular_function,O-methyltransferase activity	putative caffeoyl-CoA O-methyltransferase At1g67980
	LOC110101796	PF13499,-hand domain pair;PF13833,-hand domain pair	K13448,ko04626,Plant-pathogen interaction	GO:0005509,molecular_function,calcium ion binding	probable calcium-binding protein CML31
	LOC110099929	PF16913,Purine nucleobase transmembrane transport	-	GO:0005215,molecular_function,transporter activity;GO:0016021,cellular_component,integral component of membrane;GO:0016020,cellular_component,membrane	purine permease 3-like
	LOC114579314	PF00083,Sugar (and other) transporter	-	GO:0022857,molecular_function,transmembrane transporter activity;GO:0055085,biological_process,transmembrane transport;GO:0005315,molecular_function,inorganic phosphate transmembrane transporter activity;GO:0006817,biological_process,phosphate ion transport;GO:0016020,cellular_component,membrane;GO:0016021,cellular_component,integral component of membrane	inorganic phosphate transporter 1-4-like
	LOC110092397	-	-	GO:0003676,molecular_function,nucleic acid binding	zinc finger protein 2-like
	LOC110092037	-	-	GO:0016798,molecular_function,hydrolase activity, acting on glycosyl bonds;GO:0005975,biological_process,carbohydrate metabolic process;GO:0016787,molecular_function,hydrolase activity;GO:0004565,molecular_function,beta-galactosidase activity;GO:0004553,molecular_function,hydrolase activity, hydrolyzing O-glycosyl compounds;GO:0030246,molecular_function,carbohydrate binding;GO:0008152,biological_…	beta-galactosidase 7-like isoform X1
	LOC110097885	PF02298,Plastocyanin-like domain	-	GO:0009055,molecular_function,electron transfer activity;GO:0022900,biological_process,electron transport chain	early nodulin-like protein 1
	LOC110100867	-	-	GO:0045735,molecular_function,nutrient reservoir activity;GO:0005576,cellular_component,extracellular region;GO:0030145,molecular_function,manganese ion binding;GO:0046872,molecular_function,metal ion binding	germin-like protein 9-3
	LOC110104354	PF02893,RAM domain	-	-	putative GEM-like protein 8
	LOC110099589	PF11331,Probable zinc-ribbon domain	-	-	uncharacterized protein LOC110099589
	LOC110114333	-	-	GO:0016021,cellular_component,integral component of membrane;GO:0016020,cellular_component,membrane	E3 ubiquitin-protein ligase ATL4-like
Cluster II
	LOC110106467	PF00314,Thaumatin family	-	-	pathogenesis-related protein 5
	LOC110116754	PF00150,Cellulase (glycosyl hydrolase family 5);PF06268,ascin domain	-	GO:0004553,molecular_function,hydrolase activity, hydrolyzing O-glycosyl compounds;GO:0005975,biological_process,carbohydrate metabolic process;GO:0051015,molecular_function,actin filament binding;GO:0007015,biological_process,actin filament organization;GO:0030674,molecular_function,protein binding, bridging	uncharacterized protein LOC105041640
	LOC110096973	PF02705,K+ potassium transporter	-	GO:0015079,molecular_function,potassium ion transmembrane transporter activity;GO:0006811,biological_process,ion transport;GO:0071805,biological_process,potassium ion transmembrane transport;GO:0016020,cellular_component,membrane;GO:0006813,biological_process,potassium ion transport;GO:0016021,cellular_component,integral component of membrane	potassium transporter 26-like
	LOC110094224	PF00230,Major intrinsic protein	-	GO:0055085,biological_process,transmembrane transport;GO:0015267,molecular_function,channel activity;GO:0016021,cellular_component,integral component of membrane;GO:0016020,cellular_component,membrane	aquaporin NIP1-1-like
	LOC110100500	-
	LOC110100555	PF01453,-mannose binding lectin	-	-	mannose-specific lectin-like
	LOC110113179	PF12906,RING-variant domain;PF12428,Protein of unknown function (DUF3675)	-	GO:0016021,cellular_component,integral component of membrane;GO:0008270,molecular_function,zinc ion binding;GO:0046872,molecular_function,metal ion binding;GO:0016020,cellular_component,membrane	uncharacterized protein LOC110113179 isoform X2
	LOC110108265	-	K02083,ko00230,Purine metabolism	GO:0016813,molecular_function,hydrolase activity, acting on carbon-nitrogen (but not peptide) bonds, in linear amidines;GO:0016787,molecular_function,hydrolase activity;GO:0016021,cellular_component,integral component of membrane;GO:0008152,biological_process,metabolic process;GO:0016020,cellular_component,membrane	allantoate deiminase 2
	LOC110093033	PF00808,Histone-like transcription factor (CBF/NF-Y) and archaeal histone	-	GO:0005634,cellular_component,nucleus;GO:0046982,molecular_function,protein heterodimerization activity	nuclear transcription factor Y subunit C-3-like
	LOC110113180	-	-	GO:0009269,biological_process,response to desiccation	uncharacterized protein LOC110113180
	LOC110106584	PF03171,2OG-Fe(II) oxygenase superfamily;PF14226,non-haem dioxygenase in morphine synthesis N-terminal	K04125,ko00904,E1.14.11.13,Diterpenoid biosynthesis	GO:0055114,biological_process,oxidation-reduction process;GO:0016491,molecular_function,oxidoreductase activity;GO:0051213,molecular_function,dioxygenase activity;GO:0046872,molecular_function,metal ion binding	gibberellin 2-beta-dioxygenase 8-like
	LOC110106963	-
	LOC110092669	PF13178,Protein of unknown function (DUF4005);PF00612,IQ calmodulin-binding motif
	LOC110097652	-	-	GO:0003676,molecular_function,nucleic acid binding	transcriptional regulator TAC1-like
	LOC110093989	PF03171,2OG-Fe(II) oxygenase superfamily;PF14226,non-haem dioxygenase in morphine synthesis N-terminal	K04125,ko00904,E1.14.11.13,Diterpenoid biosynthesis	GO:0055114,biological_process,oxidation-reduction process;GO:0016491,molecular_function,oxidoreductase activity;GO:0046872,molecular_function,metal ion binding	gibberellin 2-beta-dioxygenase 2-like
	LOC110094273	-	K05658,ko04976,Bile secretion;K05658,ko05206,MicroRNAs in cancer;K05658,ko02010,ABC transporters	GO:0042626,molecular_function,ATPase activity, coupled to transmembrane movement of substances;GO:0055085,biological_process,transmembrane transport;GO:0016887,molecular_function,ATPase activity;GO:0016020,cellular_component,membrane;GO:0000166,molecular_function,nucleotide binding;GO:0005524,molecular_function,ATP binding;GO:0016021,cellular_component,integral component of membrane	putative multidrug resistance protein
	LOC110093017	PF04678,Mitochondrial calcium uniporter	-	GO:0016021,cellular_component,integral component of membrane;GO:0016020,cellular_component,membrane	calcium uniporter protein 2, mitochondrial-like
Cluster III
	LOC110112344	PF03083,Sugar efflux transporter for intercellular exchange	-	GO:0005886,cellular_component,plasma membrane;GO:0016021,cellular_component,integral component of membrane;GO:0008643,biological_process,carbohydrate transport;GO:0016020,cellular_component,membrane	bidirectional sugar transporter SWEET2a-like
	LOC110104365	PF02365,No apical meristem (NAM) protein	-	GO:0006355,biological_process,regulation of transcription, DNA-templated;GO:0003677,molecular_function,DNA binding;GO:0005634,cellular_component,nucleus;GO:0006351,biological_process,transcription, DNA-templated	NAC transcription factor 29-like
	LOC110098850	PF01301,lycosyl hydrolases family 35;PF02140,alactose binding lectin domain	-	GO:0016798,molecular_function,hydrolase activity, acting on glycosyl bonds;GO:0005975,biological_process,carbohydrate metabolic process;GO:0016787,molecular_function,hydrolase activity;GO:0004565,molecular_function,beta-galactosidase activity;GO:0004553,molecular_function,hydrolase activity, hydrolyzing O-glycosyl compounds;GO:0030246,molecular_function,carbohydrate binding;GO:0008152,biological_…	beta-galactosidase-like isoform X1
	LOC110101252	-	-	GO:0055085,biological_process,transmembrane transport;GO:0016021,cellular_component,integral component of membrane;GO:0016020,cellular_component,membrane	oligopeptide transporter 1-like, partial
	LOC114581122	PF06813,Nodulin-like	-	GO:0016021,cellular_component,integral component of membrane;GO:0016020,cellular_component,membrane	protein NUCLEAR FUSION DEFECTIVE 4-like, partial
	LOC110108455	PF00854,POT family	-	GO:0022857,molecular_function,transmembrane transporter activity;GO:0055085,biological_process,transmembrane transport;GO:0006857,biological_process,oligopeptide transport;GO:0016020,cellular_component,membrane;GO:0005215,molecular_function,transporter activity;GO:0016021,cellular_component,integral component of membrane	protein NRT1/ PTR FAMILY 8.1-like
	LOC110103028	PF00067,Cytochrome P450	K10717,ko00908,CYP735A,Zeatin biosynthesis	GO:0016705,molecular_function,oxidoreductase activity, acting on paired donors, with incorporation or reduction of molecular oxygen;GO:0020037,molecular_function,heme binding;GO:0055114,biological_process,oxidation-reduction process;GO:0005506,molecular_function,iron ion binding	cytokinin hydroxylase-like
	LOC110114474	PF01453,-mannose binding lectin	-	GO:0030246,molecular_function,carbohydrate binding	mannose-specific lectin-like
	LOC110110948	-	-	GO:0055114,biological_process,oxidation-reduction process;GO:0016491,molecular_function,oxidoreductase activity;GO:0003824,molecular_function,catalytic activity;GO:0050660,molecular_function,flavin adenine dinucleotide binding;GO:0016614,molecular_function,oxidoreductase activity, acting on CH-OH group of donors	berberine bridge enzyme-like 23, partial
	LOC110109024	PF00407,Pathogenesis-related protein Bet v I family	-	GO:0009607,biological_process,response to biotic stimulus;GO:0006952,biological_process,defense response	major pollen allergen Bet v 1-M/N-like
	LOC110102420	PF01545,Cation efflux family	-	GO:0098655,biological_process,cation transmembrane transport;GO:0055085,biological_process,transmembrane transport;GO:0008324,molecular_function,cation transmembrane transporter activity;GO:0006812,biological_process,cation transport;GO:0016020,cellular_component,membrane;GO:0016021,cellular_component,integral component of membrane	metal tolerance protein 1-like
	LOC110102936	-	-	GO:0030170,molecular_function,pyridoxal phosphate binding;GO:0016831,molecular_function,carboxy-lyase activity;GO:0003824,molecular_function,catalytic activity;GO:0016020,cellular_component,membrane;GO:0019752,biological_process,carboxylic acid metabolic process;GO:0016021,cellular_component,integral component of membrane	RING-H2 finger protein ATL78-like
	LOC110103563	PF00407,Pathogenesis-related protein Bet v I family	-	GO:0009607,biological_process,response to biotic stimulus;GO:0006952,biological_process,defense response	pathogenesis-related protein 1-like
	LOC110097669	-
	LOC110098490	PF03514,RAS domain family	-	GO:0006355,biological_process,regulation of transcription, DNA-templated;GO:0006351,biological_process,transcription, DNA-templated	nodulation-signaling pathway 2 protein-like
	LOC110095495	-	-	GO:0055085,biological_process,transmembrane transport;GO:0006855,biological_process,drug transmembrane transport;GO:0015297,molecular_function,antiporter activity;GO:0015238,molecular_function,drug transmembrane transporter activity;GO:0016020,cellular_component,membrane;GO:0016021,cellular_component,integral component of membrane	protein DETOXIFICATION 16-like
	LOC110098551	PF01476,LysM domain	-	GO:0016021,cellular_component,integral component of membrane;GO:0016020,cellular_component,membrane	uncharacterized protein LOC110098551
	LOC110104463	-	K01426,ko00627,E3.5.1.4, amiE,Aminobenzoate degradation;K01426,ko00330,E3.5.1.4, amiE,Arginine and proline metabolism;K01426,ko00380,E3.5.1.4, amiE,Tryptophan metabolism;K01426,ko00643,E3.5.1.4, amiE,Styrene degradation;K01426,ko00360,E3.5.1.4, amiE,Phenylalanine metabolism	-	putative amidase C869.01
	LOC110112670	PF04525,LURP-one-related
	LOC110105410	PF00808,Histone-like transcription factor (CBF/NF-Y) and archaeal histone	K08065,ko04612,Antigen processing and presentation;K08065,ko05166,HTLV-I infection;K08065,ko05152,Tuberculosis	GO:0043565,molecular_function,sequence-specific DNA binding;GO:0006355,biological_process,regulation of transcription, DNA-templated;GO:0005634,cellular_component,nucleus;GO:0046982,molecular_function,protein heterodimerization activity	nuclear transcription factor Y subunit B-1-like
	LOC110097562	PF07526,Associated with HOX;PF05920,Homeobox KN domain	-	GO:0006355,biological_process,regulation of transcription, DNA-templated;GO:0003677,molecular_function,DNA binding;GO:0005634,cellular_component,nucleus	homeobox protein BEL1 homolog
	LOC114580035	PF00082,Subtilase family;PF05922,Peptidase inhibitor I9	-	GO:0008236,molecular_function,serine-type peptidase activity;GO:0006508,biological_process,proteolysis;GO:0016787,molecular_function,hydrolase activity;GO:0004252,molecular_function,serine-type endopeptidase activity;GO:0008233,molecular_function,peptidase activity	subtilisin-like protease SBT5.3 isoform X1
	LOC110099187	-
	LOC110111953	-
	LOC110109082	PF04749,PLAC8 family	-	GO:0005886,cellular_component,plasma membrane;GO:0016021,cellular_component,integral component of membrane;GO:0006979,biological_process,response to oxidative stress;GO:0016020,cellular_component,membrane	protein PLANT CADMIUM RESISTANCE 8-like
	LOC110099095	PF13499,-hand domain pair;PF13833,-hand domain pair	K13448,ko04626,CML,Plant-pathogen interaction	GO:0005509,molecular_function,calcium ion binding	putative calcium-binding protein CML19
	LOC110094976	PF07714,Protein tyrosine kinase	-	GO:0006468,biological_process,protein phosphorylation;GO:0000166,molecular_function,nucleotide binding;GO:0004672,molecular_function,protein kinase activity;GO:0004674,molecular_function,protein serine/threonine kinase activity;GO:0005524,molecular_function,ATP binding	proline-rich receptor-like protein kinase PERK1
	LOC110114590	PF04398,Protein of unknown function, DUF538	-	-	uncharacterized protein LOC110114590
	LOC110113220	PF14009,omain of unknown function (DUF4228)	-	-	uncharacterized protein LOC110113220
	LOC114580979	-	-	-	uncharacterized protein LOC110023838
	LOC110110741	PF06749,Protein of unknown function (DUF1218)	-	GO:0016021,cellular_component,integral component of membrane;GO:0016020,cellular_component,membrane	uncharacterized protein LOC110110741
	LOC110093593	-	-	GO:0005216,molecular_function,ion channel activity;GO:0055085,biological_process,transmembrane transport;GO:0005249,molecular_function,voltage-gated potassium channel activity;GO:0006811,biological_process,ion transport;GO:0071805,biological_process,potassium ion transmembrane transport;GO:0016020,cellular_component,membrane;GO:0034220,biological_process,ion transmembrane transport;GO:0006813,bio…	potassium channel KAT3-like
	LOC110101004	PF02298,Plastocyanin-like domain	-	GO:0009055,molecular_function,electron transfer activity;GO:0022900,biological_process,electron transport chain	chemocyanin-like
	LOC110106028	PF03595,Voltage-dependent anion channel	-	GO:0008308,molecular_function,voltage-gated anion channel activity;GO:0055085,biological_process,transmembrane transport;GO:0005623,cellular_component,cell;GO:0006873,biological_process,cellular ion homeostasis;GO:0015698,biological_process,inorganic anion transport;GO:0016020,cellular_component,membrane;GO:0016021,cellular_component,integral component of membrane	S-type anion channel SLAH2-like
	LOC110097690	-	-	GO:0005544,molecular_function,calcium-dependent phospholipid binding;GO:0005509,molecular_function,calcium ion binding	annexin-like protein RJ4
	LOC110100656	PF00854,POT family	-	GO:0022857,molecular_function,transmembrane transporter activity;GO:0055085,biological_process,transmembrane transport;GO:0006857,biological_process,oligopeptide transport;GO:0016020,cellular_component,membrane;GO:0005215,molecular_function,transporter activity;GO:0016021,cellular_component,integral component of membrane	protein NRT1/ PTR FAMILY 8.1-like
	LOC110112536	PF04577,Protein of unknown function (DUF563)	-	GO:0016757,molecular_function,transferase activity, transferring glycosyl groups	protein O-linked-mannose beta-1,4-N-acetylglucosaminyltransferase 2-like
	LOC110108254	-	-	GO:0004842,molecular_function,ubiquitin-protein transferase activity;GO:0016740,molecular_function,transferase activity;GO:0016567,biological_process,protein ubiquitination	U-box domain-containing protein 17-like
	LOC114579903	PF14703,Cytosolic domain of 10TM putative phosphate transporter;PF02714,Calcium-dependent channel, 7TM region, putative phosphate;PF13967,Late exocytosis, associated with Golgi transport	-	GO:0016021,cellular_component,integral component of membrane;GO:0016020,cellular_component,membrane	calcium permeable stress-gated cation channel 1-like
	LOC110098323	PF03006,Haemolysin-III related	K07297,ko04920,ADIPOR,Adipocytokine signaling pathway;K07297,ko04932,ADIPOR,Non-alcoholic fatty liver disease (NAFLD);K07297,ko04211,ADIPOR,Longevity regulating pathway;K07297,ko04152,ADIPOR,AMPK signaling pathway	GO:0016021,cellular_component,integral component of membrane;GO:0016020,cellular_component,membrane	heptahelical transmembrane protein 4-like
	LOC110111988	-	-	GO:0016021,cellular_component,integral component of membrane;GO:0016020,cellular_component,membrane	calcium permeable stress-gated cation channel 1-like
	LOC110091874	-	-	GO:0019706,molecular_function,protein-cysteine S-palmitoyltransferase activity;GO:0016746,molecular_function,transferase activity, transferring acyl groups;GO:0016740,molecular_function,transferase activity;GO:0016021,cellular_component,integral component of membrane;GO:0016020,cellular_component,membrane	probable protein S-acyltransferase 1 isoform X1
	LOC110112418	-	-	GO:0016705,molecular_function,oxidoreductase activity, acting on paired donors, with incorporation or reduction of molecular oxygen;GO:0016020,cellular_component,membrane;GO:0046872,molecular_function,metal ion binding;GO:0004497,molecular_function,monooxygenase activity;GO:0016491,molecular_function,oxidoreductase activity;GO:0005506,molecular_function,iron ion binding;GO:0055114,biological_proc…	cytochrome P450 89A2-like
	LOC110115675	PF07651,ANTH domain	-	GO:0048268,biological_process,clathrin coat assembly;GO:0005545,molecular_function,1-phosphatidylinositol binding;GO:0030136,cellular_component,clathrin-coated vesicle;GO:0030276,molecular_function,clathrin binding;GO:0005543,molecular_function,phospholipid binding	putative clathrin assembly protein At2g25430
	LOC110112517	PF01301,lycosyl hydrolases family 35;PF02140,alactose binding lectin domain	-	GO:0016798,molecular_function,hydrolase activity, acting on glycosyl bonds;GO:0005975,biological_process,carbohydrate metabolic process;GO:0016787,molecular_function,hydrolase activity;GO:0004565,molecular_function,beta-galactosidase activity;GO:0004553,molecular_function,hydrolase activity, hydrolyzing O-glycosyl compounds;GO:0030246,molecular_function,carbohydrate binding;GO:0008152,biological_…	beta-galactosidase 13
	LOC110094989	PF03168,Late embryogenesis abundant protein	-	GO:0016021,cellular_component,integral component of membrane;GO:0016020,cellular_component,membrane	uncharacterized protein LOC110094989
	LOC110093597	PF04398,Protein of unknown function, DUF538	-	-	uncharacterized protein LOC110093597 isoform X1
	LOC110104340	PF03168,Late embryogenesis abundant protein	-	GO:0016021,cellular_component,integral component of membrane;GO:0016020,cellular_component,membrane	uncharacterized protein LOC110094989
	LOC110092781	-	-	-	thaumatin-like protein 1
	LOC110104666	PF00083,Sugar (and other) transporter	-	GO:0055085,biological_process,transmembrane transport;GO:0022857,molecular_function,transmembrane transporter activity;GO:0005215,molecular_function,transporter activity;GO:0016021,cellular_component,integral component of membrane;GO:0016020,cellular_component,membrane	polyol transporter 5-like
	LOC110099738	-
	LOC110113012	PF00565,Staphylococcal nuclease homologue	-	GO:0003676,molecular_function,nucleic acid binding;GO:0004518,molecular_function,nuclease activity;GO:0090305,biological_process,nucleic acid phosphodiester bond hydrolysis	probable staphylococcal-like nuclease CAN1
	LOC110110716	PF02365,No apical meristem (NAM) protein	-	GO:0006355,biological_process,regulation of transcription, DNA-templated;GO:0003677,molecular_function,DNA binding;GO:0006351,biological_process,transcription, DNA-templated;GO:0005634,cellular_component,nucleus	NAC domain-containing protein 35-like
	LOC110112732	-	-	-	uncharacterized protein LOC110112732
	LOC110101606	PF04043,Plant invertase/pectin methylesterase inhibitor;PF01095,Pectinesterase	-	GO:0016787,molecular_function,hydrolase activity;GO:0045490,biological_process,pectin catabolic process;GO:0030599,molecular_function,pectinesterase activity;GO:0005618,cellular_component,cell wall;GO:0043086,biological_process,negative regulation of catalytic activity;GO:0045330,molecular_function,aspartyl esterase activity;GO:0042545,biological_process,cell wall modification;GO:0004857,molecula…	probable pectinesterase/pectinesterase inhibitor 12
	LOC110109313	PF14570,RING/Ubox like zinc-binding domain;PF03552,Cellulose synthase	-	GO:0030244,biological_process,cellulose biosynthetic process;GO:0016757,molecular_function,transferase activity, transferring glycosyl groups;GO:0016760,molecular_function,cellulose synthase (UDP-forming) activity;GO:0071555,biological_process,cell wall organization;GO:0016740,molecular_function,transferase activity;GO:0016020,cellular_component,membrane;GO:0016021,cellular_component,integral com…	cellulose synthase-like protein D2
	LOC110111283	PF01204,Trehalase	K01194,ko00500,TREH, treA, treF,Starch and sucrose metabolism	GO:0016798,molecular_function,hydrolase activity, acting on glycosyl bonds;GO:0016787,molecular_function,hydrolase activity;GO:0005991,biological_process,trehalose metabolic process;GO:0003824,molecular_function,catalytic activity;GO:0008152,biological_process,metabolic process;GO:0004555,molecular_function,alpha,alpha-trehalase activity	probable trehalase
	LOC110104366	-	-	-	uncharacterized protein LOC110104366
	LOC110101550	PF11250,antastic Four meristem regulator
	LOC110101996	PF00076,RNA recognition motif. (a.k.a. RRM, RBD, or RNP domain)	-	GO:0003723,molecular_function,RNA binding;GO:0003676,molecular_function,nucleic acid binding	probable RNA-binding protein ARP1 isoform X1
	LOC110094730	-	-	GO:0004842,molecular_function,ubiquitin-protein transferase activity;GO:0016567,biological_process,protein ubiquitination	U-box domain-containing protein 21-like
	LOC110100664	PF00854,POT family	-	GO:0022857,molecular_function,transmembrane transporter activity;GO:0055085,biological_process,transmembrane transport;GO:0006857,biological_process,oligopeptide transport;GO:0016020,cellular_component,membrane;GO:0005215,molecular_function,transporter activity;GO:0016021,cellular_component,integral component of membrane	protein NRT1/ PTR FAMILY 8.2-like
	LOC110094825	-	-	GO:0016021,cellular_component,integral component of membrane;GO:0016020,cellular_component,membrane	magnesium transporter MRS2-4-like
	LOC110104992	PF03009,lycerophosphoryl diester phosphodiesterase family	K01126,ko00564,E3.1.4.46, glpQ, ugpQ,Glycerophospholipid metabolism	GO:0006629,biological_process,lipid metabolic process;GO:0008081,molecular_function,phosphoric diester hydrolase activity	glycerophosphodiester phosphodiesterase GDPD6
	LOC110107322	PF11883,omain of unknown function (DUF3403);PF00954,S-locus glycoprotein domain;PF08276,PAN-like domain;PF01453,-mannose binding lectin;PF07714,Protein tyrosine kinase	-	GO:0016301,molecular_function,kinase activity;GO:0016740,molecular_function,transferase activity;GO:0016310,biological_process,phosphorylation;GO:0048544,biological_process,recognition of pollen;GO:0004674,molecular_function,protein serine/threonine kinase activity;GO:0016020,cellular_component,membrane;GO:0006468,biological_process,protein phosphorylation;GO:0000166,molecular_function,nucleotide…	G-type lectin S-receptor-like serine/threonine-protein kinase At4g27290
	LOC110103846	PF00454,Phosphatidylinositol 3- and 4-kinase;PF00240,Ubiquitin family	-	GO:0016301,molecular_function,kinase activity;GO:0016310,biological_process,phosphorylation;GO:0016740,molecular_function,transferase activity	phosphatidylinositol 4-kinase gamma 4-like
Cluster IV
	LOC110099903	-	-	GO:0006508,biological_process,proteolysis;GO:0004180,molecular_function,carboxypeptidase activity;GO:0016787,molecular_function,hydrolase activity;GO:0008233,molecular_function,peptidase activity;GO:0004185,molecular_function,serine-type carboxypeptidase activity	serine carboxypeptidase-like 51
	LOC110110024	-	K05658,ko04976,ABCB1,Bile secretion;K05658,ko05206,ABCB1,MicroRNAs in cancer;K05658,ko02010,ABCB1,ABC transporters	GO:0042626,molecular_function,ATPase activity, coupled to transmembrane movement of substances;GO:0055085,biological_process,transmembrane transport;GO:0016887,molecular_function,ATPase activity;GO:0016020,cellular_component,membrane;GO:0000166,molecular_function,nucleotide binding;GO:0005524,molecular_function,ATP binding;GO:0016021,cellular_component,integral component of membrane	ABC transporter B family member 11-like
	LOC110109417	PF13434,L-lysine 6-monooxygenase (NADPH-requiring);PF07992,Pyridine nucleotide-disulphide oxidoreductase;PF00743,lavin-binding monooxygenase-like;PF13450,NAD(P)-binding Rossmann-like domain	K00485,ko00982,FMO,Drug metabolism - cytochrome P450	GO:0016491,molecular_function,oxidoreductase activity;GO:0050660,molecular_function,flavin adenine dinucleotide binding;GO:0004497,molecular_function,monooxygenase activity;GO:0050661,molecular_function,NADP binding;GO:0004499,molecular_function,N,N-dimethylaniline monooxygenase activity;GO:0055114,biological_process,oxidation-reduction process	probable flavin-containing monooxygenase 1
	LOC110099746	-	-	-	F-box/LRR-repeat protein At3g48880-like
	LOC110094006	PF02519,Auxin responsive protein
	LOC114580039	PF02704,ibberellin regulated protein	-	-	gibberellin-regulated protein 1-like
	LOC110116143	-	-	GO:0016021,cellular_component,integral component of membrane;GO:0016020,cellular_component,membrane	uncharacterized protein LOC110116143
	LOC110112887	PF06813,Nodulin-like	-	GO:0055085,biological_process,transmembrane transport;GO:0016021,cellular_component,integral component of membrane;GO:0016020,cellular_component,membrane	uncharacterized protein LOC110112887
	LOC110096572	PF03514,RAS domain family	-	GO:0006355,biological_process,regulation of transcription, DNA-templated;GO:0006351,biological_process,transcription, DNA-templated	nodulation-signaling pathway 2 protein-like
	LOC110106642	-	-	-	IQ domain-containing protein IQM2-like isoform X2
	LOC110098861	-	K04730,ko05145,IRAK1,Toxoplasmosis;K04730,ko04620,IRAK1,Toll-like receptor signaling pathway;K04730,ko04722,IRAK1,Neurotrophin signaling pathway;K04730,ko05133,IRAK1,Pertussis;K04730,ko05140,IRAK1,Leishmaniasis;K04730,ko05142,IRAK1,Chagas disease (American trypanosomiasis);K04730,ko05162,IRAK1,Measles;K04730,ko05152,IRAK1,Tuberculosis;K04730,ko05169,IRAK1,Epstein-Barr virus infection;K04730,ko040…	GO:0004672,molecular_function,protein kinase activity;GO:0016020,cellular_component,membrane;GO:0006468,biological_process,protein phosphorylation;GO:0000166,molecular_function,nucleotide binding;GO:0005524,molecular_function,ATP binding;GO:0016021,cellular_component,integral component of membrane;GO:0004674,molecular_function,protein serine/threonine kinase activity	putative serine/threonine-protein kinase
	LOC110092066	PF00069,Protein kinase domain
	LOC110096140	-	-	-	uncharacterized protein At5g01610-like
	LOC110102964	PF13639,Ring finger domain	-	GO:0016021,cellular_component,integral component of membrane;GO:0016020,cellular_component,membrane	E3 ubiquitin-protein ligase ATL31-like
	LOC114579550	-
	LOC110104962	PF12906,RING-variant domain	-	GO:0016021,cellular_component,integral component of membrane;GO:0008270,molecular_function,zinc ion binding;GO:0046872,molecular_function,metal ion binding;GO:0016020,cellular_component,membrane	uncharacterized protein LOC110104962
	2837a056-5ec9-4b6f-9807-5c5126d3d860	PF00230,Major intrinsic protein	-	GO:0055085,biological_process,transmembrane transport;GO:0015267,molecular_function,channel activity;GO:0016021,cellular_component,integral component of membrane;GO:0016020,cellular_component,membrane	aquaporin NIP1-1
	LOC110116199	PF13499,-hand domain pair;PF13833,-hand domain pair
	LOC110100055	PF00170,bZIP transcription factor
	LOC110100778	-
	LOC110092720	-	-	GO:0004672,molecular_function,protein kinase activity;GO:0016301,molecular_function,kinase activity;GO:0006468,biological_process,protein phosphorylation;GO:0016310,biological_process,phosphorylation;GO:0005524,molecular_function,ATP binding	protein kinase G11A-like
	LOC110114591	PF04398,Protein of unknown function, DUF538	-	-	uncharacterized protein LOC110114591
	LOC110105435	-
	LOC110097615	PF00069,Protein kinase domain;PF08263,Leucine rich repeat N-terminal domain;PF13855,Leucine rich repeat	-	GO:0016301,molecular_function,kinase activity;GO:0016740,molecular_function,transferase activity;GO:0016310,biological_process,phosphorylation;GO:0004672,molecular_function,protein kinase activity;GO:0016020,cellular_component,membrane;GO:0006468,biological_process,protein phosphorylation;GO:0000166,molecular_function,nucleotide binding;GO:0005524,molecular_function,ATP binding;GO:0016021,cellula…	probable LRR receptor-like serine/threonine-protein kinase At3g47570
	LOC110099381	PF00230,Major intrinsic protein	-	GO:0055085,biological_process,transmembrane transport;GO:0015267,molecular_function,channel activity;GO:0016021,cellular_component,integral component of membrane;GO:0016020,cellular_component,membrane	aquaporin NIP1-1
	LOC110095926	-	-	GO:0016021,cellular_component,integral component of membrane;GO:0016020,cellular_component,membrane	lysine histidine transporter 1-like isoform X2
	LOC110112004	PF03514,RAS domain family	-	GO:0006355,biological_process,regulation of transcription, DNA-templated;GO:0006351,biological_process,transcription, DNA-templated	nodulation-signaling pathway 2 protein-like, partial
	LOC110096353	PF02893,RAM domain	-	-	putative GEM-like protein 8
	LOC110113530	PF06749,Protein of unknown function (DUF1218)
	LOC110100729	PF13639,Ring finger domain	-	GO:0016021,cellular_component,integral component of membrane;GO:0016020,cellular_component,membrane	RING-H2 finger protein ATL2-like
	LOC110103578	PF04398,Protein of unknown function, DUF538	-	-	uncharacterized protein LOC110103578
	LOC110096966	PF05910,Plant protein of unknown function (DUF868)	-	-	uncharacterized protein LOC110096966
Cluster V
	LOC110107565	-	-	-	uncharacterized protein LOC110107565
	LOC110102946	-	-	GO:0016021,cellular_component,integral component of membrane;GO:0016020,cellular_component,membrane	RING-H2 finger protein ATL78-like
	LOC110114009	-	-	GO:0016705,molecular_function,oxidoreductase activity, acting on paired donors, with incorporation or reduction of molecular oxygen;GO:0046872,molecular_function,metal ion binding;GO:0004497,molecular_function,monooxygenase activity;GO:0016491,molecular_function,oxidoreductase activity;GO:0005506,molecular_function,iron ion binding;GO:0055114,biological_process,oxidation-reduction process;GO:0020…	premnaspirodiene oxygenase-like
	LOC110113126	PF03171,2OG-Fe(II) oxygenase superfamily;PF14226,non-haem dioxygenase in morphine synthesis N-terminal	K04125,ko00904,E1.14.11.13,Diterpenoid biosynthesis	GO:0055114,biological_process,oxidation-reduction process;GO:0016491,molecular_function,oxidoreductase activity;GO:0046872,molecular_function,metal ion binding	gibberellin 2-beta-dioxygenase 2-like
	LOC110115597	PF00847,AP2 domain	-	GO:0006355,biological_process,regulation of transcription, DNA-templated;GO:0003700,molecular_function,DNA binding transcription factor activity;GO:0003677,molecular_function,DNA binding;GO:0006351,biological_process,transcription, DNA-templated;GO:0005634,cellular_component,nucleus	ethylene-responsive transcription factor ERF021-like
	LOC110105513	PF01061,ABC-2 type transporter;PF00005,ABC transporter;PF08370,Plant PDR ABC transporter associated
	LOC110105723	-
	LOC110106073	-
	LOC110100646	PF08659,KR domain;PF13561,noyl-(Acyl carrier protein) reductase;PF00106,short chain dehydrogenase	K11153,ko00830,RDH12,Retinol metabolism	-	short-chain dehydrogenase TIC 32, chloroplastic-like isoform X1
	LOC110111578	-	-	-	uncharacterized protein LOC110111578
	LOC110113324	-	-	-	uncharacterized protein LOC110113324
	LOC110108984	PF08263,Leucine rich repeat N-terminal domain;PF07714,Protein tyrosine kinase	-	GO:0016301,molecular_function,kinase activity;GO:0016740,molecular_function,transferase activity;GO:0005524,molecular_function,ATP binding;GO:0004674,molecular_function,protein serine/threonine kinase activity;GO:0016020,cellular_component,membrane;GO:0006468,biological_process,protein phosphorylation;GO:0000166,molecular_function,nucleotide binding;GO:0016310,biological_process,phosphorylation;G…	probable leucine-rich repeat receptor-like protein kinase At5g49770 isoform X1
	LOC114580519	-	-	-	14-3-3 protein zeta-like
	LOC110101164	-	-	GO:0016311,biological_process,dephosphorylation;GO:0016787,molecular_function,hydrolase activity;GO:0046872,molecular_function,metal ion binding;GO:0003993,molecular_function,acid phosphatase activity	purple acid phosphatase 22-like, partial
	LOC110105481	PF02519,Auxin responsive protein	K14488,ko04075,Plant hormone signal transduction	GO:0009733,biological_process,response to auxin	auxin-responsive protein SAUR71-like
	LOC110100507	PF04577,Protein of unknown function (DUF563)	-	GO:0016757,molecular_function,transferase activity, transferring glycosyl groups;GO:0016740,molecular_function,transferase activity	uncharacterized protein LOC110100507
	LOC110109432	PF03514,RAS domain family
	LOC110093266	PF04564,U-box domain;PF00514,Armadillo/beta-catenin-like repeat	-	GO:0004842,molecular_function,ubiquitin-protein transferase activity;GO:0016740,molecular_function,transferase activity;GO:0016567,biological_process,protein ubiquitination	U-box domain-containing protein 1-like
	LOC110092077	-	-	GO:0016021,cellular_component,integral component of membrane;GO:0016020,cellular_component,membrane	E3 ubiquitin-protein ligase ATL6-like
	LOC110099915	-
	LOC110115744	-
	LOC110094539	PF07714,Protein tyrosine kinase	-	GO:0016301,molecular_function,kinase activity;GO:0005524,molecular_function,ATP binding;GO:0004672,molecular_function,protein kinase activity;GO:0006468,biological_process,protein phosphorylation;GO:0000166,molecular_function,nucleotide binding;GO:0016310,biological_process,phosphorylation;GO:0004674,molecular_function,protein serine/threonine kinase activity	PTI1-like tyrosine-protein kinase At3g15890
	LOC110104261	PF02365,No apical meristem (NAM) protein	-	GO:0006355,biological_process,regulation of transcription, DNA-templated;GO:0003677,molecular_function,DNA binding;GO:0005634,cellular_component,nucleus;GO:0006351,biological_process,transcription, DNA-templated	NAC transcription factor 29-like
	LOC110110865	PF13833,-hand domain pair	-	GO:0005509,molecular_function,calcium ion binding	calcium-binding protein PBP1-like
	LOC110100692	-	-	-	uncharacterized protein LOC110100692
	LOC110113278	PF02678,Pirin;PF05726,Pirin C-terminal cupin domain	-	-	pirin-like protein
	LOC110097790	-	-	GO:0016311,biological_process,dephosphorylation;GO:0016787,molecular_function,hydrolase activity;GO:0046872,molecular_function,metal ion binding;GO:0003993,molecular_function,acid phosphatase activity	probable purple acid phosphatase 20
	LOC110107422	PF03171,2OG-Fe(II) oxygenase superfamily	-	GO:0055114,biological_process,oxidation-reduction process;GO:0016491,molecular_function,oxidoreductase activity;GO:0046872,molecular_function,metal ion binding	probable 2-oxoglutarate-dependent dioxygenase AOP1
	LOC110104255	PF13520,Amino acid permease	-	GO:0055085,biological_process,transmembrane transport;GO:0022857,molecular_function,transmembrane transporter activity;GO:0016020,cellular_component,membrane;GO:0016021,cellular_component,integral component of membrane;GO:0006865,biological_process,amino acid transport	amino-acid permease BAT1 homolog
	LOC110109793	PF02678,Pirin;PF05726,Pirin C-terminal cupin domain	-	-	pirin-like protein
	LOC114580667	PF02678,Pirin;PF05726,Pirin C-terminal cupin domain	-	-	pirin-like protein
	LOC110097912	-	-	GO:0006508,biological_process,proteolysis;GO:0004180,molecular_function,carboxypeptidase activity;GO:0016787,molecular_function,hydrolase activity;GO:0008233,molecular_function,peptidase activity;GO:0004185,molecular_function,serine-type carboxypeptidase activity	serine carboxypeptidase-like 51
Cluster VI
	LOC110092758	-	K00469,ko00562,Inositol phosphate metabolism;K00469,ko00053,Ascorbate and aldarate metabolism	GO:0005737,cellular_component,cytoplasm;GO:0055114,biological_process,oxidation-reduction process;GO:0019310,biological_process,inositol catabolic process;GO:0050113,molecular_function,inositol oxygenase activity;GO:0005506,molecular_function,iron ion binding	probable inositol oxygenase
	LOC110106158	PF01565,AD binding domain;PF09265,Cytokinin dehydrogenase 1, FAD and cytokinin binding	K00279,ko00908,Zeatin biosynthesis	GO:0016614,molecular_function,oxidoreductase activity, acting on CH-OH group of donors;GO:0019139,molecular_function,cytokinin dehydrogenase activity;GO:0003824,molecular_function,catalytic activity;GO:0050660,molecular_function,flavin adenine dinucleotide binding;GO:0016491,molecular_function,oxidoreductase activity;GO:0055114,biological_process,oxidation-reduction process;GO:0009690,biological_…	cytokinin dehydrogenase 3-like isoform X1
	LOC110093300	PF03398,Regulator of Vps4 activity in the MVB pathway	K19476,ko04144,IST1,Endocytosis	GO:0015031,biological_process,protein transport	uncharacterized protein LOC110093300 isoform X1
	LOC110105411	PF00249,Myb-like DNA-binding domain
	LOC110106543	PF03168,Late embryogenesis abundant protein	-	GO:0016021,cellular_component,integral component of membrane;GO:0016020,cellular_component,membrane	uncharacterized protein LOC110106543
	LOC110115947	-	-	GO:0003676,molecular_function,nucleic acid binding	zinc finger protein ZAT4-like
	LOC110092636	PF05678,VQ motif
	LOC110112419	-
	LOC110096113	PF13912,C2H2-type zinc finger	-	GO:0003676,molecular_function,nucleic acid binding	zinc finger protein 1-like
	LOC110101902	PF00067,Cytochrome P450	K00487,ko00941,Flavonoid biosynthesis;K00487,ko01220,Degradation of aromatic compounds;K00487,ko00940,Phenylpropanoid biosynthesis;K00487,ko00130,Ubiquinone and other terpenoid-quinone biosynthesis;K00487,ko00360,Phenylalanine metabolism;K00487,ko00945,Stilbenoid, diarylheptanoid and gingerol biosynthesis	GO:0016705,molecular_function,oxidoreductase activity, acting on paired donors, with incorporation or reduction of molecular oxygen;GO:0046872,molecular_function,metal ion binding;GO:0004497,molecular_function,monooxygenase activity;GO:0016491,molecular_function,oxidoreductase activity;GO:0005506,molecular_function,iron ion binding;GO:0055114,biological_process,oxidation-reduction process;GO:0020…	trans-cinnamate 4-monooxygenase-like
	LOC110107014	PF00954,S-locus glycoprotein domain;PF08276,PAN-like domain;PF01453,-mannose binding lectin;PF07714,Protein tyrosine kinase	-	GO:0016301,molecular_function,kinase activity;GO:0016310,biological_process,phosphorylation;GO:0048544,biological_process,recognition of pollen;GO:0030246,molecular_function,carbohydrate binding;GO:0004672,molecular_function,protein kinase activity;GO:0016020,cellular_component,membrane;GO:0006468,biological_process,protein phosphorylation;GO:0005524,molecular_function,ATP binding;GO:0016021,cell…	G-type lectin S-receptor-like serine/threonine-protein kinase B120
	LOC110112869	-	-	-	cell number regulator 7-like
	LOC110112058	-	-	GO:0000166,molecular_function,nucleotide binding;GO:0016887,molecular_function,ATPase activity;GO:0005524,molecular_function,ATP binding;GO:0016021,cellular_component,integral component of membrane;GO:0016020,cellular_component,membrane	pleiotropic drug resistance protein 3-like isoform X2
	LOC110115184	PF13499,-hand domain pair;PF13833,-hand domain pair	K13448,ko04626,Plant-pathogen interaction	GO:0005509,molecular_function,calcium ion binding	probable calcium-binding protein CML11
	LOC110110025	-	K05658,ko04976,Bile secretion;K05658,ko05206,MicroRNAs in cancer;K05658,ko02010,ABC transporters	GO:0042626,molecular_function,ATPase activity, coupled to transmembrane movement of substances;GO:0055085,biological_process,transmembrane transport;GO:0016887,molecular_function,ATPase activity;GO:0016020,cellular_component,membrane;GO:0000166,molecular_function,nucleotide binding;GO:0005524,molecular_function,ATP binding;GO:0016021,cellular_component,integral component of membrane	ABC transporter B family member 11-like
	LOC110115827	-	-	GO:0016874,molecular_function,ligase activity	E3 ubiquitin-protein ligase XB3-like
	LOC110112306	-	-	GO:0030276,molecular_function,clathrin binding;GO:0048268,biological_process,clathrin coat assembly;GO:0005543,molecular_function,phospholipid binding;GO:0005545,molecular_function,1-phosphatidylinositol binding;GO:0030136,cellular_component,clathrin-coated vesicle	putative clathrin assembly protein At5g35200 isoform X1
	LOC110092434	PF13883,Pyridoxamine 5'-phosphate oxidase	-	GO:0048037,molecular_function,cofactor binding	protein CREG1-like isoform X1
	LOC110099551	-	-	-	uncharacterized protein LOC110099551
	LOC110103641	PF08488,Wall-associated kinase;PF13947,Wall-associated receptor kinase galacturonan-binding;PF07645,Calcium-binding EGF domain;PF00069,Protein kinase domain	-	GO:0016301,molecular_function,kinase activity;GO:0016310,biological_process,phosphorylation;GO:0030247,molecular_function,polysaccharide binding;GO:0005509,molecular_function,calcium ion binding;GO:0004672,molecular_function,protein kinase activity;GO:0016020,cellular_component,membrane;GO:0006468,biological_process,protein phosphorylation;GO:0005524,molecular_function,ATP binding;GO:0016021,cell…	wall-associated receptor kinase 3-like
	LOC110114658	-	-	GO:0016787,molecular_function,hydrolase activity;GO:0000166,molecular_function,nucleotide binding;GO:0005516,molecular_function,calmodulin binding;GO:0005388,molecular_function,calcium-transporting ATPase activity;GO:0005524,molecular_function,ATP binding;GO:0006811,biological_process,ion transport;GO:0016020,cellular_component,membrane;GO:0099132,biological_process,ATP hydrolysis coupled cation …	calcium-transporting ATPase 9, plasma membrane-type-like
	LOC110097159	PF00069,Protein kinase domain	-	GO:0005524,molecular_function,ATP binding;GO:0006468,biological_process,protein phosphorylation;GO:0000166,molecular_function,nucleotide binding;GO:0004674,molecular_function,protein serine/threonine kinase activity;GO:0004672,molecular_function,protein kinase activity	mitogen-activated protein kinase kinase kinase A-like
	LOC110106037	PF00069,Protein kinase domain	K04730,ko05145,IRAK1,Toxoplasmosis;K04730,ko04620,IRAK1,Toll-like receptor signaling pathway;K04730,ko04722,IRAK1,Neurotrophin signaling pathway;K04730,ko05133,IRAK1,Pertussis;K04730,ko05140,IRAK1,Leishmaniasis;K04730,ko05142,IRAK1,Chagas disease (American trypanosomiasis);K04730,ko05162,IRAK1,Measles;K04730,ko05152,IRAK1,Tuberculosis;K04730,ko05169,IRAK1,Epstein-Barr virus infection;K04730,ko040…	GO:0016301,molecular_function,kinase activity;GO:0005524,molecular_function,ATP binding;GO:0004672,molecular_function,protein kinase activity;GO:0016020,cellular_component,membrane;GO:0006468,biological_process,protein phosphorylation;GO:0000166,molecular_function,nucleotide binding;GO:0016310,biological_process,phosphorylation;GO:0016021,cellular_component,integral component of membrane;GO:00046…	probable serine/threonine-protein kinase PIX13
	LOC110092818	-	K18211,ko04721,SNAP25,Synaptic vesicle cycle;K18211,ko04911,SNAP25,Insulin secretion	-	putative SNAP25 homologous protein SNAP30
	LOC110110756	-	K00430,ko00940,Phenylpropanoid biosynthesis	GO:0046872,molecular_function,metal ion binding;GO:0098869,biological_process,cellular oxidant detoxification;GO:0016491,molecular_function,oxidoreductase activity;GO:0006979,biological_process,response to oxidative stress;GO:0055114,biological_process,oxidation-reduction process;GO:0042744,biological_process,hydrogen peroxide catabolic process;GO:0020037,molecular_function,heme binding;GO:000460…	peroxidase 17-like
	LOC114581317	-	-	-	uncharacterized protein LOC110098804
	LOC110100008	PF12697,Alpha/beta hydrolase family;PF00561,alpha/beta hydrolase fold;PF12146,Serine aminopeptidase, S33
	LOC110108897	PF12552,Protein of unknown function (DUF3741);PF14309,omain of unknown function (DUF4378)	-	-	uncharacterized protein LOC110108897 isoform X1
	LOC110113305	-	-	GO:0006629,biological_process,lipid metabolic process;GO:0016787,molecular_function,hydrolase activity;GO:0016021,cellular_component,integral component of membrane;GO:0016020,cellular_component,membrane	uncharacterized protein LOC110113305
	LOC110105116	PF08659,KR domain;PF00106,short chain dehydrogenase;PF07731,Multicopper oxidase;PF13561,noyl-(Acyl carrier protein) reductase;PF00394,Multicopper oxidase;PF07732,Multicopper oxidase	-	GO:0055114,biological_process,oxidation-reduction process;GO:0016491,molecular_function,oxidoreductase activity;GO:0046872,molecular_function,metal ion binding;GO:0005507,molecular_function,copper ion binding	short-chain dehydrogenase TIC 32, chloroplastic-like isoform X1
	LOC110096587	PF04564,U-box domain	-	GO:0004842,molecular_function,ubiquitin-protein transferase activity;GO:0016740,molecular_function,transferase activity;GO:0016567,biological_process,protein ubiquitination	U-box domain-containing protein 27-like
	LOC110104887	-	-	-	protein app1-like
	LOC110103463	PF00650,CRAL/TRIO domain	-	-	random slug protein 5-like
	LOC110094835	PF01657,Salt stress response/antifungal;PF07714,Protein tyrosine kinase	-	GO:0016301,molecular_function,kinase activity;GO:0005524,molecular_function,ATP binding;GO:0004672,molecular_function,protein kinase activity;GO:0016020,cellular_component,membrane;GO:0006468,biological_process,protein phosphorylation;GO:0016310,biological_process,phosphorylation;GO:0016021,cellular_component,integral component of membrane	cysteine-rich receptor-like protein kinase 2
	LOC110106739	-	-	GO:0016021,cellular_component,integral component of membrane;GO:0016020,cellular_component,membrane	uncharacterized protein LOC110106739
	LOC110103524	PF05701,Weak chloroplast movement under blue light	-	-	putative WEB family protein At4g17210
	LOC110093651	PF00804,Syntaxin;PF05739,SNARE domain	K08486,ko04721,Synaptic vesicle cycle;K08486,ko04130,SNARE interactions in vesicular transport	GO:0006906,biological_process,vesicle fusion;GO:0000149,molecular_function,SNARE binding;GO:0031201,cellular_component,SNARE complex;GO:0005484,molecular_function,SNAP receptor activity;GO:0012505,cellular_component,endomembrane system;GO:0006887,biological_process,exocytosis;GO:0048278,biological_process,vesicle docking;GO:0005886,cellular_component,plasma membrane;GO:0016020,cellular_component,…	syntaxin-132-like
	LOC110110736	PF00225,Kinesin motor domain	-	GO:0003777,molecular_function,microtubule motor activity;GO:0008017,molecular_function,microtubule binding;GO:0007018,biological_process,microtubule-based movement;GO:0003774,molecular_function,motor activity;GO:0000166,molecular_function,nucleotide binding;GO:0005524,molecular_function,ATP binding	kinesin-like protein KIN-5A
	LOC110105980	-	-	GO:0008375,molecular_function,acetylglucosaminyltransferase activity;GO:0016740,molecular_function,transferase activity;GO:0016020,cellular_component,membrane	beta-glucuronosyltransferase GlcAT14B-like
	LOC110096578	PF13499,-hand domain pair;PF00069,Protein kinase domain;PF00036,hand	K13412,ko05145,CPK,Toxoplasmosis;K13412,ko04626,CPK,Plant-pathogen interaction	GO:0016301,molecular_function,kinase activity;GO:0005509,molecular_function,calcium ion binding;GO:0005524,molecular_function,ATP binding;GO:0004672,molecular_function,protein kinase activity;GO:0006468,biological_process,protein phosphorylation;GO:0016310,biological_process,phosphorylation	calcium-dependent protein kinase 10-like
	LOC110096373	-	-	-	leucine-rich repeat extensin-like protein 5
	LOC110103573	PF04398,Protein of unknown function, DUF538	-	-	uncharacterized protein LOC110103577
	LOC110106094	-	-	-	probable lysophospholipase BODYGUARD 3
	LOC110104193	PF01061,ABC-2 type transporter;PF00005,ABC transporter;PF14510,ABC-transporter extracellular N-terminal;PF08370,Plant PDR ABC transporter associated	-	GO:0016887,molecular_function,ATPase activity;GO:0000166,molecular_function,nucleotide binding;GO:0005524,molecular_function,ATP binding;GO:0016021,cellular_component,integral component of membrane;GO:0016020,cellular_component,membrane	ABC transporter G family member 39-like
	LOC110094128	PF01061,ABC-2 type transporter;PF00005,ABC transporter;PF14510,ABC-transporter extracellular N-terminal;PF08370,Plant PDR ABC transporter associated	-	GO:0016887,molecular_function,ATPase activity;GO:0000166,molecular_function,nucleotide binding;GO:0005524,molecular_function,ATP binding;GO:0016021,cellular_component,integral component of membrane;GO:0016020,cellular_component,membrane	ABC transporter G family member 39
Cluster VII
	LOC110104221	-	K15639,ko00905,CYP734A1, BAS1,Brassinosteroid biosynthesis	GO:0016705,molecular_function,oxidoreductase activity, acting on paired donors, with incorporation or reduction of molecular oxygen;GO:0046872,molecular_function,metal ion binding;GO:0004497,molecular_function,monooxygenase activity;GO:0016491,molecular_function,oxidoreductase activity;GO:0005506,molecular_function,iron ion binding;GO:0055114,biological_process,oxidation-reduction process;GO:0020…	cytochrome P450 734A6-like
	LOC110095597	-	K12349,ko04071,ASAH2,Sphingolipid signaling pathway;K12349,ko00600,ASAH2,Sphingolipid metabolism	-	neutral ceramidase-like
	LOC110109462	-	-	GO:1901642,biological_process,nucleoside transmembrane transport;GO:0005337,molecular_function,nucleoside transmembrane transporter activity;GO:0016021,cellular_component,integral component of membrane;GO:0016020,cellular_component,membrane	equilibrative nucleotide transporter 3-like
	LOC110110791	-	-	GO:1901642,biological_process,nucleoside transmembrane transport;GO:0005337,molecular_function,nucleoside transmembrane transporter activity;GO:0016021,cellular_component,integral component of membrane;GO:0016020,cellular_component,membrane	equilibrative nucleotide transporter 3-like, partial
	LOC110093892	-
	LOC110097622	-	-	GO:0016301,molecular_function,kinase activity;GO:0005524,molecular_function,ATP binding;GO:0004672,molecular_function,protein kinase activity;GO:0006468,biological_process,protein phosphorylation;GO:0000166,molecular_function,nucleotide binding;GO:0016310,biological_process,phosphorylation;GO:0004674,molecular_function,protein serine/threonine kinase activity	probable serine/threonine-protein kinase PBL11
	LOC110116578	PF01476,LysM domain;PF00069,Protein kinase domain
	LOC110100049	PF00400,WD domain, G-beta repeat	-	-	WD repeat-containing protein 44-like
	LOC110102315	PF00149,Calcineurin-like phosphoesterase;PF16656,Purple acid Phosphatase, N-terminal domain;PF14008,Iron/zinc purple acid phosphatase-like protein C
	LOC110114297	PF01263,Aldose 1-epimerase	K01785,ko00052,galM, GALM,Galactose metabolism;K01785,ko00010,galM, GALM,Glycolysis / Gluconeogenesis	GO:0005975,biological_process,carbohydrate metabolic process;GO:0030246,molecular_function,carbohydrate binding;GO:0003824,molecular_function,catalytic activity;GO:0016853,molecular_function,isomerase activity	aldose 1-epimerase-like
	LOC110111165	-	K00430,ko00940,Phenylpropanoid biosynthesis	GO:0046872,molecular_function,metal ion binding;GO:0098869,biological_process,cellular oxidant detoxification;GO:0016491,molecular_function,oxidoreductase activity;GO:0006979,biological_process,response to oxidative stress;GO:0055114,biological_process,oxidation-reduction process;GO:0042744,biological_process,hydrogen peroxide catabolic process;GO:0020037,molecular_function,heme binding;GO:000460…	peroxidase 17-like
	LOC110114499	-	-	GO:0016021,cellular_component,integral component of membrane;GO:0016020,cellular_component,membrane	RING-H2 finger protein ATL56-like
	LOC110096730	PF02678,Pirin;PF05726,Pirin C-terminal cupin domain
	LOC110115424	PF02519,Auxin responsive protein	K14488,ko04075,SAUR,Plant hormone signal transduction	GO:0009733,biological_process,response to auxin	auxin-responsive protein SAUR72-like
	LOC114580171	-	-	GO:0005794,cellular_component,Golgi apparatus;GO:0008378,molecular_function,galactosyltransferase activity;GO:0006486,biological_process,protein glycosylation;GO:0016740,molecular_function,transferase activity;GO:0016757,molecular_function,transferase activity, transferring glycosyl groups;GO:0000139,cellular_component,Golgi membrane;GO:0016020,cellular_component,membrane;GO:0016021,cellular_comp…	beta-1,3-galactosyltransferase 7-like
	LOC110109182	-	-	-	uncharacterized protein LOC110109182 isoform X1
	LOC110098795	-	-	GO:0004842,molecular_function,ubiquitin-protein transferase activity;GO:0016740,molecular_function,transferase activity;GO:0016567,biological_process,protein ubiquitination	U-box domain-containing protein 10-like
	LOC110097982	PF13855,Leucine rich repeat	-	-	uncharacterized protein LOC110097982
	LOC110106311	-
	LOC110094719	PF00004,ATPase family associated with various cellular activities (AAA);PF14363,omain associated at C-terminal with AAA	-	GO:0005524,molecular_function,ATP binding	AAA-ATPase At2g46620-like
	LOC110114298	-	-	GO:0006355,biological_process,regulation of transcription, DNA-templated;GO:0003677,molecular_function,DNA binding;GO:0005634,cellular_component,nucleus;GO:0006351,biological_process,transcription, DNA-templated	protein FEZ-like isoform X1
	LOC114580404	PF02365,No apical meristem (NAM) protein	-	GO:0006355,biological_process,regulation of transcription, DNA-templated;GO:0003677,molecular_function,DNA binding;GO:0006351,biological_process,transcription, DNA-templated;GO:0005634,cellular_component,nucleus	protein FEZ-like isoform X1
	LOC110102336	PF00332,lycosyl hydrolases family 17;PF05916,INS complex protein;PF07983,X8 domain	-	GO:0016798,molecular_function,hydrolase activity, acting on glycosyl bonds;GO:0005975,biological_process,carbohydrate metabolic process;GO:0016787,molecular_function,hydrolase activity;GO:0006260,biological_process,DNA replication;GO:0004553,molecular_function,hydrolase activity, hydrolyzing O-glycosyl compounds;GO:0008152,biological_process,metabolic process;GO:0005634,cellular_component,nucleus	probable glucan endo-1,3-beta-glucosidase A6
	LOC110091994	-
	LOC110104824	PF03006,Haemolysin-III related	K07297,ko04920,ADIPOR,Adipocytokine signaling pathway;K07297,ko04932,ADIPOR,Non-alcoholic fatty liver disease (NAFLD);K07297,ko04211,ADIPOR,Longevity regulating pathway;K07297,ko04152,ADIPOR,AMPK signaling pathway	GO:0016021,cellular_component,integral component of membrane;GO:0016020,cellular_component,membrane	heptahelical transmembrane protein 4-like
	LOC110114096	-
	LOC110112397	-	-	-	uncharacterized protein LOC110112397
	LOC110107115	PF03765,CRAL/TRIO, N-terminal domain;PF00650,CRAL/TRIO domain	-	-	random slug protein 5-like isoform X1
	LOC110096043	-	-	GO:0016757,molecular_function,transferase activity, transferring glycosyl groups;GO:0008378,molecular_function,galactosyltransferase activity;GO:0006486,biological_process,protein glycosylation;GO:0005794,cellular_component,Golgi apparatus;GO:0016740,molecular_function,transferase activity;GO:0000139,cellular_component,Golgi membrane;GO:0016020,cellular_component,membrane;GO:0016021,cellular_comp…	beta-1,3-galactosyltransferase 7-like isoform X2
Cluster VIII
	LOC110106128	-	-	GO:0016021,cellular_component,integral component of membrane;GO:0016020,cellular_component,membrane	probable folate-biopterin transporter 6
	LOC110101151	-	-	-	F-box/LRR-repeat protein 3
	LOC110099701	PF01650,Peptidase C13 family	K01369,ko04612,Antigen processing and presentation;K01369,ko04142,Lysosome	GO:0006508,biological_process,proteolysis;GO:0008233,molecular_function,peptidase activity	vacuolar-processing enzyme-like
	LOC110111296	-
	LOC110110142	PF00722,lycosyl hydrolases family 16;PF06955,Xyloglucan endo-transglycosylase (XET) C-terminus	K14504,ko04075,Plant hormone signal transduction	GO:0016798,molecular_function,hydrolase activity, acting on glycosyl bonds;GO:0005975,biological_process,carbohydrate metabolic process;GO:0016762,molecular_function,xyloglucan:xyloglucosyl transferase activity;GO:0042546,biological_process,cell wall biogenesis;GO:0005618,cellular_component,cell wall;GO:0071555,biological_process,cell wall organization;GO:0016740,molecular_function,transferase ac…	xyloglucan endotransglucosylase/hydrolase protein 24-like
	LOC110106284	PF00128,Alpha amylase, catalytic domain;PF07821,Alpha-amylase C-terminal beta-sheet domain	K01176,ko04973,Carbohydrate digestion and absorption;K01176,ko00500,Starch and sucrose metabolism	GO:0016798,molecular_function,hydrolase activity, acting on glycosyl bonds;GO:0005975,biological_process,carbohydrate metabolic process;GO:0016787,molecular_function,hydrolase activity;GO:0043169,molecular_function,cation binding;GO:0003824,molecular_function,catalytic activity;GO:0005509,molecular_function,calcium ion binding;GO:0008152,biological_process,metabolic process;GO:0004556,molecular_f…	alpha-amylase isozyme 3D
	LOC110109268	PF02458,Transferase family	-	GO:0016747,molecular_function,transferase activity, transferring acyl groups other than amino-acyl groups	phenolic glucoside malonyltransferase 2-like
	LOC110101788	-	-	-	uncharacterized protein LOC110101788
	LOC110107754	PF12906,RING-variant domain;PF12428,Protein of unknown function (DUF3675)	-	GO:0016021,cellular_component,integral component of membrane;GO:0008270,molecular_function,zinc ion binding;GO:0046872,molecular_function,metal ion binding;GO:0016020,cellular_component,membrane	uncharacterized protein LOC110107754 isoform X1
	LOC110093420	-	-	GO:0005975,biological_process,carbohydrate metabolic process;GO:0016787,molecular_function,hydrolase activity;GO:0004568,molecular_function,chitinase activity;GO:0006032,biological_process,chitin catabolic process;GO:0016998,biological_process,cell wall macromolecule catabolic process	chitinase 10-like
	LOC110106074	-	-	-	uncharacterized protein LOC110106074
	LOC110114131	-	-	GO:0003743,molecular_function,translation initiation factor activity;GO:0006413,biological_process,translational initiation	uncharacterized protein LOC110114131
	LOC110094542	PF13639,Ring finger domain	-	GO:0016021,cellular_component,integral component of membrane;GO:0016020,cellular_component,membrane	RING-H2 finger protein ATL74-like
	LOC110098244	PF13639,Ring finger domain	-	GO:0016021,cellular_component,integral component of membrane;GO:0016020,cellular_component,membrane	RING-H2 finger protein ATL20-like
	LOC110097613	PF00069,Protein kinase domain;PF08263,Leucine rich repeat N-terminal domain;PF13855,Leucine rich repeat	-	GO:0016301,molecular_function,kinase activity;GO:0016740,molecular_function,transferase activity;GO:0016310,biological_process,phosphorylation;GO:0004672,molecular_function,protein kinase activity;GO:0016020,cellular_component,membrane;GO:0006468,biological_process,protein phosphorylation;GO:0000166,molecular_function,nucleotide binding;GO:0005524,molecular_function,ATP binding;GO:0016021,cellula…	probable LRR receptor-like serine/threonine-protein kinase At3g47570
	LOC110095344	-	-	GO:0004842,molecular_function,ubiquitin-protein transferase activity;GO:0016874,molecular_function,ligase activity;GO:0016740,molecular_function,transferase activity;GO:0016567,biological_process,protein ubiquitination	E3 ubiquitin-protein ligase PUB23-like
	LOC110092670	PF13520,Amino acid permease;PF13906,C-terminus of AA_permease
	LOC110110331	-	-	GO:0006508,biological_process,proteolysis;GO:0004177,molecular_function,aminopeptidase activity;GO:0016021,cellular_component,integral component of membrane;GO:0016020,cellular_component,membrane	sulfite exporter TauE/SafE family protein 4
	LOC110111061	PF00665,Integrase core domain;PF03732,Retrotransposon gag protein;PF00078,Reverse transcriptase (RNA-dependent DNA polymerase)	-	GO:0003676,molecular_function,nucleic acid binding;GO:0008270,molecular_function,zinc ion binding;GO:0015074,biological_process,DNA integration	uncharacterized protein LOC110111061
	e68a991c-13ea-48e5-89b0-1d33b78c3dcb	-
	LOC110110354	PF00076,RNA recognition motif. (a.k.a. RRM, RBD, or RNP domain)	-	GO:0003723,molecular_function,RNA binding;GO:0003676,molecular_function,nucleic acid binding	RNA-binding protein 38-like isoform X1
	LOC110097776	-
	LOC110114595	PF04398,Protein of unknown function, DUF538	-	-	uncharacterized protein LOC110114595
	LOC110103811	PF00804,Syntaxin;PF05739,SNARE domain	K08486,ko04721,Synaptic vesicle cycle;K08486,ko04130,SNARE interactions in vesicular transport	GO:0006906,biological_process,vesicle fusion;GO:0000149,molecular_function,SNARE binding;GO:0031201,cellular_component,SNARE complex;GO:0005484,molecular_function,SNAP receptor activity;GO:0012505,cellular_component,endomembrane system;GO:0006887,biological_process,exocytosis;GO:0048278,biological_process,vesicle docking;GO:0005886,cellular_component,plasma membrane;GO:0016020,cellular_component,…	syntaxin-132-like
	LOC110100865	-	-	GO:0045735,molecular_function,nutrient reservoir activity;GO:0005576,cellular_component,extracellular region;GO:0030145,molecular_function,manganese ion binding;GO:0046872,molecular_function,metal ion binding	germin-like protein 9-3
	LOC110115556	PF01453,-mannose binding lectin	-	-	epidermis-specific secreted glycoprotein EP1-like, partial
	c91e6741-6975-4c28-9ef2-7d0801867977	PF01453,-mannose binding lectin	-	-	epidermis-specific secreted glycoprotein EP1-like, partial
	LOC110094978	PF00854,POT family	-	GO:0022857,molecular_function,transmembrane transporter activity;GO:0055085,biological_process,transmembrane transport;GO:0006857,biological_process,oligopeptide transport;GO:0016020,cellular_component,membrane;GO:0005215,molecular_function,transporter activity;GO:0016021,cellular_component,integral component of membrane	protein NRT1/ PTR FAMILY 6.3
	LOC110095010	-	-	GO:0006952,biological_process,defense response;GO:0005516,molecular_function,calmodulin binding;GO:0009607,biological_process,response to biotic stimulus;GO:0016021,cellular_component,integral component of membrane;GO:0016020,cellular_component,membrane	MLO-like protein 9
	LOC110116159	PF00933,lycosyl hydrolase family 3 N terminal domain;PF01915,lycosyl hydrolase family 3 C-terminal domain	K05349,ko00940,bglX,Phenylpropanoid biosynthesis;K05349,ko00460,bglX,Cyanoamino acid metabolism;K05349,ko00500,bglX,Starch and sucrose metabolism	GO:0004553,molecular_function,hydrolase activity, hydrolyzing O-glycosyl compounds;GO:0005975,biological_process,carbohydrate metabolic process;GO:0016787,molecular_function,hydrolase activity	uncharacterized protein LOC110116159
	LOC110113424	PF00122,1-E2 ATPase;PF00702,haloacid dehalogenase-like hydrolase	-	GO:0019829,molecular_function,cation-transporting ATPase activity;GO:0016787,molecular_function,hydrolase activity;GO:0000166,molecular_function,nucleotide binding;GO:0046872,molecular_function,metal ion binding;GO:0006812,biological_process,cation transport;GO:0030001,biological_process,metal ion transport;GO:0016020,cellular_component,membrane;GO:0099132,biological_process,ATP hydrolysis couple…	putative inactive cadmium/zinc-transporting ATPase HMA3
	LOC110112423	-	-	GO:0030136,cellular_component,clathrin-coated vesicle;GO:0030276,molecular_function,clathrin binding;GO:0005543,molecular_function,phospholipid binding;GO:0005545,molecular_function,1-phosphatidylinositol binding;GO:0048268,biological_process,clathrin coat assembly	putative clathrin assembly protein At2g25430
	LOC110116170	-	K01082,ko00920,cysQ, MET22, BPNT1,Sulfur metabolism	GO:0016311,biological_process,dephosphorylation;GO:0006790,biological_process,sulfur compound metabolic process;GO:0008441,molecular_function,3'(2'),5'-bisphosphate nucleotidase activity;GO:0046854,biological_process,phosphatidylinositol phosphorylation	PAP-specific phosphatase HAL2-like
	LOC110111329	PF00070,Pyridine nucleotide-disulphide oxidoreductase;PF07992,Pyridine nucleotide-disulphide oxidoreductase	-	GO:0055114,biological_process,oxidation-reduction process;GO:0016491,molecular_function,oxidoreductase activity	apoptosis-inducing factor homolog B-like
	2890f6da-1d67-4baf-ba88-3f3eb29444c4	-	K16860,ko00564,PLD3_4,Glycerophospholipid metabolism;K16860,ko00565,PLD3_4,Ether lipid metabolism	GO:0003824,molecular_function,catalytic activity	phospholipase D Z-like
	LOC110102308	-	K16860,ko00564,PLD3_4,Glycerophospholipid metabolism;K16860,ko00565,PLD3_4,Ether lipid metabolism	GO:0003824,molecular_function,catalytic activity	phospholipase D Z-like
	LOC110113080	-	-	-	protein CDI-like
	LOC110096070	-
	LOC110107420	PF00854,POT family	-	GO:0055085,biological_process,transmembrane transport;GO:0022857,molecular_function,transmembrane transporter activity;GO:0016021,cellular_component,integral component of membrane;GO:0016020,cellular_component,membrane	protein NRT1/ PTR FAMILY 6.4
	LOC110103076	PF00005,ABC transporter;PF00664,ABC transporter transmembrane region
	LOC110115039	PF12734,Cysteine-rich TM module stress tolerance
	LOC110106355	PF10250,P-fucose protein O-fucosyltransferase
	LOC110099569	PF11820,Protein of unknown function (DUF3339)	-	GO:0016021,cellular_component,integral component of membrane;GO:0016020,cellular_component,membrane	uncharacterized protein LOC110099569
	LOC110092019	-	-	-	uncharacterized protein LOC110092019
	LOC110094068	-
	LOC110095012	PF00083,Sugar (and other) transporter	-	GO:0055085,biological_process,transmembrane transport;GO:0022857,molecular_function,transmembrane transporter activity;GO:0005215,molecular_function,transporter activity;GO:0016021,cellular_component,integral component of membrane;GO:0016020,cellular_component,membrane	hexose carrier protein HEX6-like
	LOC110100418	PF07816,Protein of unknown function (DUF1645)	-	-	uncharacterized protein LOC110100418
	LOC110105023	PF12796,Ankyrin repeats (3 copies)
	LOC114579177	-	-	-	serine/arginine repetitive matrix protein 2-like
	LOC110093257	PF04185,Phosphoesterase family
	LOC110096233	-
	LOC110095379	PF02181,ormin Homology 2 Domain	-	GO:0016021,cellular_component,integral component of membrane;GO:0016020,cellular_component,membrane	formin-like protein 4
	LOC110106360	-	-	GO:0006468,biological_process,protein phosphorylation;GO:0004672,molecular_function,protein kinase activity;GO:0005524,molecular_function,ATP binding	CDPK-related kinase 7-like
	LOC110110992	PF13499,-hand domain pair;PF00069,Protein kinase domain
	LOC110109190	PF07059,Protein of unknown function (DUF1336)	-	-	uncharacterized protein LOC110109190
	LOC110098117	-	-	GO:0005524,molecular_function,ATP binding;GO:0016301,molecular_function,kinase activity;GO:0006468,biological_process,protein phosphorylation;GO:0004672,molecular_function,protein kinase activity;GO:0016310,biological_process,phosphorylation	probable serine/threonine-protein kinase At1g54610
	LOC110107404	-
	LOC110099759	-
	LOC110114235	PF13499,-hand domain pair;PF00069,Protein kinase domain
	LOC110096253	PF14310,ibronectin type III-like domain;PF00933,lycosyl hydrolase family 3 N terminal domain;PF01915,lycosyl hydrolase family 3 C-terminal domain	K15920,ko00520,XYL4,Amino sugar and nucleotide sugar metabolism;K15920,ko00500,XYL4,Starch and sucrose metabolism	GO:0004553,molecular_function,hydrolase activity, hydrolyzing O-glycosyl compounds;GO:0005975,biological_process,carbohydrate metabolic process;GO:0016787,molecular_function,hydrolase activity	beta-D-xylosidase 4-like
	LOC110097577	PF14369,zinc-ribbon;PF13639,Ring finger domain;PF06547,Protein of unknown function (DUF1117)
	LOC110108202	PF01699,Sodium/calcium exchanger protein	-	GO:0098655,biological_process,cation transmembrane transport;GO:0055085,biological_process,transmembrane transport;GO:0008324,molecular_function,cation transmembrane transporter activity;GO:0006812,biological_process,cation transport;GO:0016020,cellular_component,membrane;GO:0015369,molecular_function,calcium:proton antiporter activity;GO:0006816,biological_process,calcium ion transport;GO:001602…	vacuolar cation/proton exchanger 2-like
	LOC110100666	-	-	GO:0046872,molecular_function,metal ion binding	zinc finger CCCH domain-containing protein 24-like
	LOC110099610	-
	ca8c25a4-c7e7-4237-80b5-ff52d509a201	PF00368,Hydroxymethylglutaryl-coenzyme A reductase
	LOC114580584	-	-	GO:0003774,molecular_function,motor activity;GO:0005524,molecular_function,ATP binding;GO:0008017,molecular_function,microtubule binding;GO:0007018,biological_process,microtubule-based movement;GO:0000166,molecular_function,nucleotide binding;GO:0003777,molecular_function,microtubule motor activity	kinesin-like protein KIN-5A
	LOC110112222	PF13774,Regulated-SNARE-like domain;PF00957,Synaptobrevin	-	GO:0016192,biological_process,vesicle-mediated transport;GO:0016021,cellular_component,integral component of membrane;GO:0016020,cellular_component,membrane	vesicle-associated membrane protein 721-like
	LOC110112947	PF04749,PLAC8 family;PF11204,Protein of unknown function (DUF2985)
	LOC110110257	-	K10532,ko04142,Lysosome;K10532,ko00531,Glycosaminoglycan degradation	GO:0016021,cellular_component,integral component of membrane;GO:0016020,cellular_component,membrane	heparan-alpha-glucosaminide N-acetyltransferase-like
	LOC114580100	PF16913,Purine nucleobase transmembrane transport
	LOC110100223	PF00027,Cyclic nucleotide-binding domain;PF00520,Ion transport protein	K05391,ko04626,CNGF,Plant-pathogen interaction	GO:0005216,molecular_function,ion channel activity;GO:0055085,biological_process,transmembrane transport;GO:0006811,biological_process,ion transport;GO:0016020,cellular_component,membrane;GO:0034220,biological_process,ion transmembrane transport;GO:0016021,cellular_component,integral component of membrane	cyclic nucleotide-gated ion channel 1-like isoform X1
	LOC110105311	PF01657,Salt stress response/antifungal;PF07714,Protein tyrosine kinase	-	GO:0016301,molecular_function,kinase activity;GO:0005524,molecular_function,ATP binding;GO:0004672,molecular_function,protein kinase activity;GO:0016020,cellular_component,membrane;GO:0006468,biological_process,protein phosphorylation;GO:0016310,biological_process,phosphorylation;GO:0016021,cellular_component,integral component of membrane	cysteine-rich receptor-like protein kinase 2
	LOC110107174	PF02900,Catalytic LigB subunit of aromatic ring-opening dioxygenase
	LOC110092418	PF02181,ormin Homology 2 Domain	-	GO:0016021,cellular_component,integral component of membrane;GO:0016020,cellular_component,membrane	formin-like protein 16
	LOC110099542	-	-	-	ACT domain-containing protein ACR8-like
	LOC110094108	-	K02183,ko04722,CALM,Neurotrophin signaling pathway;K02183,ko04924,CALM,Renin secretion;K02183,ko04922,CALM,Glucagon signaling pathway;K02183,ko04015,CALM,Rap1 signaling pathway;K02183,ko04626,CALM,Plant-pathogen interaction;K02183,ko05133,CALM,Pertussis;K02183,ko04916,CALM,Melanogenesis;K02183,ko04728,CALM,Dopaminergic synapse;K02183,ko05010,CALM,Alzheimer's disease;K02183,ko04970,CALM,Salivary s…	GO:0005509,molecular_function,calcium ion binding	calmodulin-like protein 8 isoform X2
	LOC110102545	-	-	-	protein prune homolog isoform X1
	LOC110108234	PF01569,PAP2 superfamily	K04716,ko04071,SGPP1,Sphingolipid signaling pathway;K04716,ko00600,SGPP1,Sphingolipid metabolism	GO:0016021,cellular_component,integral component of membrane;GO:0016020,cellular_component,membrane	lipid phosphate phosphatase delta
	LOC110113054	-	-	GO:0016021,cellular_component,integral component of membrane;GO:0016020,cellular_component,membrane	uncharacterized protein LOC110113054
	LOC110110049	PF01569,PAP2 superfamily	K18693,ko00561,Glycerolipid metabolism;K18693,ko00564,Glycerophospholipid metabolism	GO:0016021,cellular_component,integral component of membrane;GO:0016020,cellular_component,membrane	lipid phosphate phosphatase 2-like isoform X1
	LOC110114639	PF03168,Late embryogenesis abundant protein	-	GO:0016021,cellular_component,integral component of membrane;GO:0016020,cellular_component,membrane	uncharacterized protein LOC110114639 isoform X1
	LOC110108405	-
	44ad5f04-a9c0-4e61-be02-5ac7dd370acd	-
	LOC110116422	-	-	GO:0010468,biological_process,regulation of gene expression;GO:0003682,molecular_function,chromatin binding	uncharacterized protein LOC110116422 isoform X1
	LOC110114594	PF04398,Protein of unknown function, DUF538	-	-	uncharacterized protein LOC110114594
	LOC110109226	-	-	GO:0003676,molecular_function,nucleic acid binding;GO:0008270,molecular_function,zinc ion binding;GO:0046872,molecular_function,metal ion binding	zinc finger AN1 and C2H2 domain-containing stress-associated protein 16-like
	LOC110105442	PF05003,Protein of unknown function (DUF668);PF11961,omain of unknown function (DUF3475)	-	-	uncharacterized protein LOC110105442
	LOC110093982	PF00954,S-locus glycoprotein domain;PF08276,PAN-like domain;PF01453,-mannose binding lectin;PF07714,Protein tyrosine kinase	-	GO:0016301,molecular_function,kinase activity;GO:0016310,biological_process,phosphorylation;GO:0048544,biological_process,recognition of pollen;GO:0030246,molecular_function,carbohydrate binding;GO:0004672,molecular_function,protein kinase activity;GO:0016020,cellular_component,membrane;GO:0006468,biological_process,protein phosphorylation;GO:0005524,molecular_function,ATP binding;GO:0016021,cell…	G-type lectin S-receptor-like serine/threonine-protein kinase B120 isoform X1
	LOC110103672	-	-	GO:0003824,molecular_function,catalytic activity	uncharacterized protein LOC110103672
	LOC110095253	PF06404,Phytosulfokine precursor protein (PSK)	-	GO:0008283,biological_process,cell proliferation;GO:0008083,molecular_function,growth factor activity;GO:0010469,biological_process,regulation of signaling receptor activity;GO:0005576,cellular_component,extracellular region	phytosulfokines-like
	LOC110115783	PF13649,Methyltransferase domain;PF13489,Methyltransferase domain;PF02353,Mycolic acid cyclopropane synthetase;PF08242,Methyltransferase domain;PF13847,Methyltransferase domain;PF08241,Methyltransferase domain;PF01209,ubiE/COQ5 methyltransferase family
	LOC110114661	-	-	GO:0055114,biological_process,oxidation-reduction process;GO:0016491,molecular_function,oxidoreductase activity;GO:0003824,molecular_function,catalytic activity;GO:0050660,molecular_function,flavin adenine dinucleotide binding;GO:0016614,molecular_function,oxidoreductase activity, acting on CH-OH group of donors	berberine bridge enzyme-like 22
	LOC110109875	-	-	-	uncharacterized protein LOC110109875
	LOC110100119	PF02365,No apical meristem (NAM) protein	-	GO:0006355,biological_process,regulation of transcription, DNA-templated;GO:0003677,molecular_function,DNA binding;GO:0005634,cellular_component,nucleus;GO:0006351,biological_process,transcription, DNA-templated	NAC domain-containing protein 83-like
	LOC110112786	-
	LOC110107349	PF00332,lycosyl hydrolases family 17
	LOC110116638	PF03081,xo70 exocyst complex subunit
	LOC110114662	-	-	GO:0055114,biological_process,oxidation-reduction process;GO:0016491,molecular_function,oxidoreductase activity;GO:0003824,molecular_function,catalytic activity;GO:0050660,molecular_function,flavin adenine dinucleotide binding;GO:0016614,molecular_function,oxidoreductase activity, acting on CH-OH group of donors	berberine bridge enzyme-like 22
	LOC110115181	-	-	GO:0016021,cellular_component,integral component of membrane	uncharacterized protein LOC110115181
	LOC110099950	-
	LOC110103427	-	-	GO:0006621,biological_process,protein retention in ER lumen;GO:0046923,molecular_function,ER retention sequence binding;GO:0005783,cellular_component,endoplasmic reticulum;GO:0016021,cellular_component,integral component of membrane;GO:0016020,cellular_component,membrane	putative ER lumen protein-retaining receptor C28H8.4
	LOC114578361	PF00171,Aldehyde dehydrogenase family	K12355,ko00940,REF1,Phenylpropanoid biosynthesis	GO:0016620,molecular_function,oxidoreductase activity, acting on the aldehyde or oxo group of donors, NAD or NADP as acceptor;GO:0055114,biological_process,oxidation-reduction process;GO:0016491,molecular_function,oxidoreductase activity;GO:0008152,biological_process,metabolic process	aldehyde dehydrogenase family 2 member C4-like isoform X1
	LOC110112147	PF00067,Cytochrome P450
	LOC110110763	PF01301,lycosyl hydrolases family 35;PF02140,alactose binding lectin domain	-	GO:0016798,molecular_function,hydrolase activity, acting on glycosyl bonds;GO:0005975,biological_process,carbohydrate metabolic process;GO:0016787,molecular_function,hydrolase activity;GO:0004565,molecular_function,beta-galactosidase activity;GO:0004553,molecular_function,hydrolase activity, hydrolyzing O-glycosyl compounds;GO:0030246,molecular_function,carbohydrate binding;GO:0008152,biological_…	beta-galactosidase 6
	LOC110106743	PF02358,Trehalose-phosphatase	K01087,ko00500,otsB,Starch and sucrose metabolism	GO:0016311,biological_process,dephosphorylation;GO:0004805,molecular_function,trehalose-phosphatase activity;GO:0016787,molecular_function,hydrolase activity;GO:0005992,biological_process,trehalose biosynthetic process;GO:0003824,molecular_function,catalytic activity	probable trehalose-phosphate phosphatase 6
	LOC110099605	-	-	GO:0010468,biological_process,regulation of gene expression;GO:0003682,molecular_function,chromatin binding	uncharacterized protein LOC110099605
	LOC110115169	PF03169,OPT oligopeptide transporter protein
	LOC110112794	PF04564,U-box domain;PF00069,Protein kinase domain;PF00582,Universal stress protein family	-	GO:0016567,biological_process,protein ubiquitination;GO:0004842,molecular_function,ubiquitin-protein transferase activity;GO:0006950,biological_process,response to stress;GO:0006468,biological_process,protein phosphorylation;GO:0005524,molecular_function,ATP binding;GO:0004672,molecular_function,protein kinase activity	U-box domain-containing protein 35-like isoform X2
	LOC114581374	-	-	GO:0006468,biological_process,protein phosphorylation;GO:0004672,molecular_function,protein kinase activity;GO:0005524,molecular_function,ATP binding	probable serine/threonine-protein kinase At1g54610
	LOC114579124	-	-	-	probable serine/threonine-protein kinase At1g54610
	LOC110100381	PF07714,Protein tyrosine kinase	-	GO:0006468,biological_process,protein phosphorylation;GO:0005524,molecular_function,ATP binding;GO:0004672,molecular_function,protein kinase activity	serine/threonine-protein kinase HT1-like isoform X2
	LOC110105055	-	K08332,ko04140,VAC8,Regulation of autophagy	GO:0016874,molecular_function,ligase activity	U-box domain-containing protein 44-like
	LOC110092301	PF00225,Kinesin motor domain	-	GO:0003777,molecular_function,microtubule motor activity;GO:0008017,molecular_function,microtubule binding;GO:0007018,biological_process,microtubule-based movement;GO:0003774,molecular_function,motor activity;GO:0000166,molecular_function,nucleotide binding;GO:0005524,molecular_function,ATP binding	kinesin-like protein KIN-5A
	LOC110111836	PF00027,Cyclic nucleotide-binding domain;PF00520,Ion transport protein	K05391,ko04626,CNGF,Plant-pathogen interaction	GO:0005216,molecular_function,ion channel activity;GO:0055085,biological_process,transmembrane transport;GO:0006811,biological_process,ion transport;GO:0016020,cellular_component,membrane;GO:0034220,biological_process,ion transmembrane transport;GO:0016021,cellular_component,integral component of membrane	cyclic nucleotide-gated ion channel 17-like
	LOC110115537	PF04564,U-box domain;PF00514,Armadillo/beta-catenin-like repeat	-	GO:0016020,cellular_component,membrane;GO:0016021,cellular_component,integral component of membrane;GO:0004842,molecular_function,ubiquitin-protein transferase activity;GO:0016740,molecular_function,transferase activity;GO:0016567,biological_process,protein ubiquitination	U-box domain-containing protein 10-like isoform X1
	LOC110105725	PF00332,lycosyl hydrolases family 17
	LOC110113184	-	-	GO:0016705,molecular_function,oxidoreductase activity, acting on paired donors, with incorporation or reduction of molecular oxygen;GO:0046872,molecular_function,metal ion binding;GO:0004497,molecular_function,monooxygenase activity;GO:0016491,molecular_function,oxidoreductase activity;GO:0005506,molecular_function,iron ion binding;GO:0055114,biological_process,oxidation-reduction process;GO:0020…	premnaspirodiene oxygenase-like
	LOC110097659	-
	LOC110106382	PF00332,lycosyl hydrolases family 17;PF07983,X8 domain
	LOC110097475	-	-	-	uncharacterized protein LOC110097475
	LOC110108638	PF01657,Salt stress response/antifungal;PF07714,Protein tyrosine kinase	-	GO:0016301,molecular_function,kinase activity;GO:0005524,molecular_function,ATP binding;GO:0004672,molecular_function,protein kinase activity;GO:0016020,cellular_component,membrane;GO:0006468,biological_process,protein phosphorylation;GO:0016310,biological_process,phosphorylation;GO:0016021,cellular_component,integral component of membrane	cysteine-rich receptor-like protein kinase 42
	LOC110114506	PF13839,SL/SGNH-like Acyl-Esterase family found in Pmr5 and Cas1p;PF14416,PMR5 N terminal Domain	-	-	protein trichome birefringence-like 19
	LOC110103349	PF03514,RAS domain family	-	GO:0006355,biological_process,regulation of transcription, DNA-templated;GO:0006351,biological_process,transcription, DNA-templated	scarecrow-like protein 32
	LOC110115993	PF00903,lyoxalase/Bleomycin resistance protein/Dioxygenase superfamily	-	-	uncharacterized protein LOC110115993
	LOC110096010	-
	LOC110112839	PF03931,Skp1 family, tetramerisation domain;PF01466,Skp1 family, dimerisation domain
	LOC110096368	PF05003,Protein of unknown function (DUF668);PF11961,omain of unknown function (DUF3475)
	LOC110108315	PF01344,Kelch motif
	LOC110104064	PF03358,NADPH-dependent FMN reductase	-	GO:0055114,biological_process,oxidation-reduction process;GO:0016491,molecular_function,oxidoreductase activity	quinone oxidoreductase-like
	LOC110112175	PF01074,lycosyl hydrolases family 38 N-terminal domain;PF07748,lycosyl hydrolases family 38 C-terminal domain;PF09261,Alpha mannosidase middle domain	K01191,ko00511,Other glycan degradation	GO:0016798,molecular_function,hydrolase activity, acting on glycosyl bonds;GO:0005975,biological_process,carbohydrate metabolic process;GO:0016787,molecular_function,hydrolase activity;GO:0006013,biological_process,mannose metabolic process;GO:0003824,molecular_function,catalytic activity;GO:0046872,molecular_function,metal ion binding;GO:0030246,molecular_function,carbohydrate binding;GO:0008152…	alpha-mannosidase
	LOC110116498	PF00069,Protein kinase domain;PF08276,PAN-like domain;PF01453,-mannose binding lectin
	LOC110098771	PF14681,Uracil phosphoribosyltransferase;PF00485,Phosphoribulokinase / Uridine kinase family
	LOC110115968	PF16093,Proteasome assembly chaperone 4
	LOC110108901	-
	LOC110096247	-
	LOC110098505	PF08246,Cathepsin propeptide inhibitor domain (I29);PF00112,Papain family cysteine protease
	LOC110092947	-
	LOC110100094	-
	LOC110114085	PF12697,Alpha/beta hydrolase family;PF00561,alpha/beta hydrolase fold;PF12146,Serine aminopeptidase, S33
	LOC110105424	PF14541,Xylanase inhibitor C-terminal;PF14543,Xylanase inhibitor N-terminal
	LOC110104850	-
	LOC110096466	PF13181,Tetratricopeptide repeat
	LOC110113039	PF03358,NADPH-dependent FMN reductase	K03809,ko00130,wrbA,Ubiquinone and other terpenoid-quinone biosynthesis	GO:0010181,molecular_function,FMN binding;GO:0055114,biological_process,oxidation-reduction process;GO:0016491,molecular_function,oxidoreductase activity;GO:0003955,molecular_function,NAD(P)H dehydrogenase (quinone) activity	NAD(P)H dehydrogenase (quinone) FQR1-like
Cluster IX
	LOC110113429	PF00080,Copper/zinc superoxide dismutase (SODC)
	LOC110092483	-	-	-	F-box/kelch-repeat protein At1g67480
	LOC110111339	-
	LOC110103128	PF14381,thylene-responsive protein kinase Le-CTR1;PF07714,Protein tyrosine kinase
	LOC110115699	PF00004,ATPase family associated with various cellular activities (AAA);PF14363,omain associated at C-terminal with AAA
	LOC110106383	PF04577,Protein of unknown function (DUF563)	-	GO:0016757,molecular_function,transferase activity, transferring glycosyl groups;GO:0016740,molecular_function,transferase activity	uncharacterized protein LOC110106383 isoform X1
	LOC110102654	PF00171,Aldehyde dehydrogenase family	K12355,ko00940,REF1,Phenylpropanoid biosynthesis	GO:0016620,molecular_function,oxidoreductase activity, acting on the aldehyde or oxo group of donors, NAD or NADP as acceptor;GO:0055114,biological_process,oxidation-reduction process;GO:0016491,molecular_function,oxidoreductase activity;GO:0008152,biological_process,metabolic process	aldehyde dehydrogenase family 2 member C4-like isoform X2
	LOC110114842	-	-	GO:0016021,cellular_component,integral component of membrane;GO:0016020,cellular_component,membrane	RING-H2 finger protein ATL16-like
	LOC110107884	PF13499,-hand domain pair;PF13833,-hand domain pair
	LOC110116587	-
	LOC110092538	-
	LOC110099524	-
	LOC110097869	PF07714,Protein tyrosine kinase
	LOC110093190	PF01063,Amino-transferase class IV
	LOC110104668	-
	LOC110114589	PF02181,ormin Homology 2 Domain
	LOC110101880	-
	LOC110101170	PF01754,A20-like zinc finger;PF01428,AN1-like Zinc finger	-	GO:0003677,molecular_function,DNA binding;GO:0046872,molecular_function,metal ion binding;GO:0008270,molecular_function,zinc ion binding	zinc finger A20 and AN1 domain-containing stress-associated protein 5-like
	LOC110092976	-	-	GO:0003854,molecular_function,3-beta-hydroxy-delta5-steroid dehydrogenase activity;GO:0006694,biological_process,steroid biosynthetic process	cinnamoyl-CoA reductase-like SNL6
	LOC110104667	PF13812,Pentatricopeptide repeat domain;PF13041,PPR repeat family;PF01535,PPR repeat
	LOC110108323	-	-	GO:0016757,molecular_function,transferase activity, transferring glycosyl groups;GO:0006486,biological_process,protein glycosylation;GO:0016740,molecular_function,transferase activity	probable glycosyltransferase At5g03795
	LOC110093247	PF14543,Xylanase inhibitor N-terminal
	LOC110112519	PF14543,Xylanase inhibitor N-terminal
	LOC110106684	PF01145,SPFH domain / Band 7 family	-	-	hypersensitive-induced response protein 1-like
	LOC110108654	-
	LOC110110396	PF13881,Ubiquitin-2 like Rad60 SUMO-like
	LOC110100308	PF02265,S1/P1 Nuclease
	LOC110094537	PF17450,Alpha galactosidase A C-terminal beta sandwich domain;PF16499,Alpha galactosidase A
	LOC110115751	PF13639,Ring finger domain	-	GO:0016021,cellular_component,integral component of membrane;GO:0016020,cellular_component,membrane	RING-H2 finger protein ATL54-like
	LOC110110642	PF00795,Carbon-nitrogen hydrolase
	LOC110115690	PF00428,60s Acidic ribosomal protein	K02943,ko03010,Ribosome	GO:0003735,molecular_function,structural constituent of ribosome;GO:0005840,cellular_component,ribosome;GO:0006414,biological_process,translational elongation;GO:0030529,,;GO:0005622,cellular_component,intracellular	60S acidic ribosomal protein P2B-like
	LOC110115102	PF03358,NADPH-dependent FMN reductase
	LOC110100951	PF02365,No apical meristem (NAM) protein
	LOC110105760	PF04564,U-box domain	-	GO:0004842,molecular_function,ubiquitin-protein transferase activity;GO:0016740,molecular_function,transferase activity;GO:0016567,biological_process,protein ubiquitination	U-box domain-containing protein 27-like
	LOC110105133	-
	LOC110106680	PF01145,SPFH domain / Band 7 family	-	-	hypersensitive-induced response protein 1
	LOC110096102	PF00481,Protein phosphatase 2C
	LOC110114450	-	-	GO:0019706,molecular_function,protein-cysteine S-palmitoyltransferase activity;GO:0016746,molecular_function,transferase activity, transferring acyl groups;GO:0016740,molecular_function,transferase activity;GO:0016021,cellular_component,integral component of membrane;GO:0016020,cellular_component,membrane	probable protein S-acyltransferase 1
	LOC110102895	-	-	GO:0003779,molecular_function,actin binding	protein NETWORKED 4B-like
	LOC110108012	PF00069,Protein kinase domain;PF12202,Oxidative-stress-responsive kinase 1 C-terminal domain
	LOC110115765	-
	LOC110095465	PF00156,Phosphoribosyl transferase domain
	LOC110100543	PF13947,Wall-associated receptor kinase galacturonan-binding;PF07714,Protein tyrosine kinase
