# Supplementary material for: Comparative Transcriptomics Analysis of the Symbiotic Germination of D. officinale (Orchidaceae) With Emphasis on Plant Cell Wall Modification and Cell Wall-Degrading Enzymes
Source: Front Plant Sci. 2022 May 6;13:880600. doi: 10.3389/fpls.2022.880600 (PMC9120867; doi:10.3389/fpls.2022.880600)
Supplement: Supplementary Table S2 — 25 most up-regulated common expression plant genes across germination stage whatever inoculated with Tulasnella sp. and Serendipita sp. (Fold change ≥ 5). [file Table_2.xlsx]

## Sheet: sheet
Table S2. 25 most up-regulated common expression plant genes across germination stage whatever inoculated by Tulasnella sp. and Serendipita sp. (Fold change > =5)
Gene ID	logS2/D2	FDR	logS3/D3	FDR	logS4/D4	FDR	logT2/D2	FDR	logT3/D3	FDR	logT4/D4	FDR	Description
LOC110104400	5.74517	0.00027412	8.52668	1.37e-09	14.262	0.000124515	5.81498	0.000103039	7.71444	2.05e-07	12.8935	0.000376955	PF00582,Universal stress protein family
LOC110110796	5.92753	0.00691084	11.945	6.43e-09	9.49247	0.00138671	7.8568	0.00138253	13.3395	4.84e-06	11.3549	0.000840693	IPR036908,RlpA-like domain superfamily
LOC110114682	6.33003	0.000260355	7.50029	7.82e-08	10.9161	0.00074983	7.20468	3.86e-05	8.22778	6.36e-07	10.5979	0.000105503	IPR000537,UbiA
LOC110109802	5.78386	0.00268086	11.1059	2.05e-07	6.62067	0.00042392	10.0088	4.42e-05	14.1183	5.39e-08	10.4593	0.000486862	IPR000209,Peptidase
LOC110108161	6.56724	0.00257931	10.7821	3.76e-10	11.0319	0.000404836	6.14989	0.00155293	9.76729	1.73e-06	10.2524	0.000160886	IPR018247 EF-Hand 1, calcium-binding site
LOC110094657	6.18216	0.00397278	12.0408	4.68e-08	9.05658	0.00037077	6.55999	0.00193713	12.3249	1.24e-05	10.1342	0.00119241	IPR023271,Aquaporin-like
LOC110111465	6.88688	0.000243861	12.8753	4.49e-11	12.0285	3.61e-05	9.03221	3.74e-06	8.60677	2.16e-05	9.69946	0.00108015	IPR036396,CytochromeP450 superfamily
LOC110094224	5.05719	0.00626469	5.81619	2.27e-07	8.6352	0.000419925	5.31099	0.00111302	7.41547	3.4e-07	9.39448	0.00138138	PF00230,Major intrinsic protein
LOC110115194	10.2121	0.000259911	11.1321	2.06e-08	9.61221	0.00177305	10.2722	3.53e-05	9.24253	6.83e-05	9.15645	0.00366483	PF00704,Glycosyl hydrolases family 18
LOC110101558	5.87777	0.00825444	10.6202	5.76e-10	10.1467	2.32e-05	5.47858	0.0049878	9.82245	4.25e-08	9.12252	9.42e-05	PF03514,RAS domain family
LOC110097332	5.37614	3.39e-05	5.71124	3.66e-10	6.16786	2.89e-05	9.16527	1.15e-06	8.51236	1.15e-08	8.61513	7.23e-05	PF01061,ABC-2 type transporter
LOC110116360	5.04083	0.00567815	11.4301	7.8e-08	8.74105	0.00184004	5.31079	0.00215269	10.0899	2.74e-05	8.31264	0.0025958	PF06813,Nodulin-like
LOC110099831	5.89057	0.000689518	12.7632	3.66e-09	9.12301	2.38e-05	5.71864	0.000274294	10.8155	1.03e-06	8.10983	7.53e-05	PF00704,Glycosyl hydrolases family 18
LOC110092981	5.6216	0.00855406	8.23372	2.38e-08	8.3001	1.01e-05	5.66316	0.00455206	7.56026	7.08e-08	7.68538	5.62e-05	PF00481,Protein phosphatase 2C
LOC110106467	5.40022	0.00119027	5.39967	1.42e-07	7.06328	0.000146351	5.91421	0.000155319	6.0185	2.09e-07	7.52827	0.000399726	PF00314,Thaumatin family
LOC110098928	5.28515	0.0067945	8.45014	1.54e-11	7.61305	8.27e-05	5.3007	0.00275587	8.16767	1.15e-08	7.32543	9.11e-05	IPR016140,Bifunctional inhibitor/plant lipid transfer protein/seed storage helical domain
LOC110101796	6.08699	0.00498053	9.09063	6.33e-06	6.63221	0.00170733	5.64888	0.00340614	8.49755	7e-05	6.66527	0.00064838	PF13499,-hand domain pair;PF13833,-hand domain pair
LOC110099930	5.56094	0.00174553	10.6825	1.05e-05	6.58538	0.000296067	5.88497	0.000337359	11.3819	3.85e-07	6.44436	0.000561174	PF16913,Purine nucleobase transmembrane transport
LOC110100555	5.27968	0.00103557	6.74472	0.000386545	9.24436	0.00459257	5.14088	3.04e-05	6.65624	0.000173743	5.94642	0.00749672	PF01453,-mannose binding lectin
LOC110092037	5.56714	0.0081552	6.95202	1.43e-09	6.16404	3.22e-05	5.8097	0.00155642	6.88871	1.31e-08	5.89206	6.64e-05	IPR001944,Glycoside hydrolase 35
LOC110108003	5.53679	0.00362832	11.9755	4.54e-09	6.947	5.71e-05	5.30803	0.00185919	10.5195	3.59e-06	5.81569	0.000645721	PF01566,Natural resistance-associated macrophage protein
LOC110114871	5.59379	0.00256294	9.14116	3.13e-11	5.46771	2.67e-05	6.26473	0.00101999	9.06463	8.65e-07	5.50276	6.18e-05	PF13578,Methyltransferase domain;PF01596,O-methyltransferase
LOC110099929	5.97405	0.000573207	8.22405	1.28e-08	6.52557	0.000370146	5.06623	0.000500428	8.22258	1.61e-06	5.32159	0.00359844	PF16913,Purine nucleobase transmembrane transport
LOC114579314	5.77786	0.00951595	8.34648	2.82e-10	6.51116	0.000290564	5.11391	0.00374177	6.42795	1.1e-06	5.08488	0.00284942	PF00083,Sugar (and other) transporter
1003 differented expressed genes, 460 upregulated expression genes,25 most up-regulated expressed genes (Fold change >=5)								(Please delete the note)
