# Supplementary material for: Comparative Transcriptomics Analysis of the Symbiotic Germination of D. officinale (Orchidaceae) With Emphasis on Plant Cell Wall Modification and Cell Wall-Degrading Enzymes
Source: Front Plant Sci. 2022 May 6;13:880600. doi: 10.3389/fpls.2022.880600 (PMC9120867; doi:10.3389/fpls.2022.880600)
Supplement: Supplementary Table S3 — The KEGG pathway annotation of 936 orthologous expressed genes in 5 clusters. [file Table_3.XLSX]

## Sheet: Sheet1
Table S3. The KEGG pathway annotation of 936 orthologus expressed genes in 5 Clusters
KEGG pathway	Cluster 1	Cluster2	Cluster 3	Cluster 4	Cluster 5
Transcription	RNA polymerase	RNA polymerase	RNA polymerase
Amino Acid Metabolism	Arginine and proline metabolism Valine, leucine and isoleucine biosynthesis Urea cycle and metabolism of amino groups Alanine and aspartate metabolism Tryptophan metabolism Glycine, serine and threonine metabolism	Tyrosine metabolism Tryptophan metabolism Lysine biosynthesis Alanine and aspartate metabolism	Tryptophan metabolism Lysine degradation Alanine and aspartate metabolism		Tryptophan metabolism Lysine degradation Valine, leucine and isoleucine biosynthesis Glycine, serine and threonine metabolism Methionine metabolism Histidine metabolism
Biodegradation of Xenobiotics	Benzoate degradation via CoA ligation 1,2-Dichloroethane degradation gamma-Hexachlorocyclohexane degradation 2,4-Dichlorobenzoate degradation	gamma-Hexachlorocyclohexane degradation Benzoate degradation via hydroxylation			Caprolactam degradation
Biosynthesis of Secondary Metabolites		Flavonoids, stilbene and lignin biosynthesis			Streptomycin biosynthesis Erythromycin biosynthesis
Carbohydrate Metabolism	Fructose and mannose metabolism Citrate cycle (TCA cycle) Butanoate metabolism Propanoate metabolism Pentose and glucuronate interconversions Pyruvate metabolism Glycolysis / Gluconeogenesis Glyoxylate and dicarboxylate metabolism	Pyruvate metabolism Pentose and glucuronate interconversions Glycolysis / Gluconeogenesis Ascorbate and aldarate metabolism	Galactose metabolism	Pentose and glucuronate interconversions	Citrate cycle (TCA cycle) Fructose and mannose metabolism Glycolysis / Gluconeogenesis Pentose phosphate pathway Galactose metabolism
Energy Metabolism	Oxidative phosphorylation ATP synthesis Methane metabolism Reductive carboxylate cycle (CO2 fixation)		Nitrogen metabolism Sulfur metabolism	ATP synthesis	Nitrogen metabolism Reductive carboxylate cycle (CO2 fixation) Sulfur metabolism
Lipid Metabolism	Fatty acid metabolism	Androgen and estrogen metabolism	Sterol biosynthesis		Sterol biosynthesis
Metabolism of Cofactors and Vitamins	One carbon pool by folate Folate biosynthesis Nicotinate and nicotinamide metabolism Biotin metabolism	Porphyrin and chlorophyll metabolism One carbon pool by folate Biotin metabolism			Porphyrin and chlorophyll metabolism Vitamin B6 metabolism Pantothenate and CoA biosynthesis
Metabolism of Complex Carbohydrates	Aminosugars metabolism N-Glycans biosynthesis	Starch and sucrose	Starch and sucrose metabolism Aminosugars metabolism N-Glycan degradation		Starch and sucrose metabolism N-Glycans biosynthesis O-Glycans biosynthesis
Metabolism of Complex Lipids	Glycerolipid metabolism Sphingoglycolipid metabolism Inositol phosphate metabolism	Glycerolipid metabolism	Sphingoglycolipid metabolism Glycerolipid metabolism		Sphingoglycolipid metabolism；Glycerolipid metabolism
Metabolism of Other Amino Acids				Glutathione metabolism
Nucleotide Metabolism	Purine metabolism	Purine metabolism	Pyrimidine metabolism Purine metabolism		Nucleotide sugars metabolism Pyrimidine metabolism Purine metabolism
